# Supplementary material for: Pyrosequencing-based comparative genome analysis of the nosocomial pathogen Enterococcus faecium and identification of a large transferable pathogenicity island
Source: BMC Genomics. 2010 Apr 14;11:239. doi: 10.1186/1471-2164-11-239 (PMC2858755; doi:10.1186/1471-2164-11-239)
Supplement: Additional file 2 — Supplementary table - overview of COGs present in E. faecium genomes. Table in Excel-format of the COGs present in the seven sequenced E. faecium genomes. The first worksheet gives an overview of the number of proteins that were assigned to COGs in each genome sequence. The other worksheets give the proteins (identified by locus tags) that were assigned to COGs for each genome sequence. [file 1471-2164-11-239-S2.XLS]

## Sheet: Overview
Additional File 2. COGs present in the seven E. faecium genomes
						Strainsb
COG	COG functional categorya	COG annotation	E980	E1039	E1071	E1162	E1636	E1679	U0317
COG0004	P	Ammonia permease	1	1	1	1	1	1	1
COG0005	F	Purine nucleoside phosphorylase	1	1	1	1	1	1	1
COG0006	E	Xaa-Pro aminopeptidase	2	2	2	2	2	2	2
COG0008	J	Glutamyl- and glutaminyl-tRNA synthetases	1	1	1	1	1	1	1
COG0009	J	Putative translation factor (SUA5)	1	1	1	1	1	1	1
COG0012	J	Predicted GTPase, probable translation factor	2	1	1	1	1	1	1
COG0013	J	Alanyl-tRNA synthetase	1	1	1	1	1	1	1
COG0014	E	Gamma-glutamyl phosphate reductase	1	1	1	1	1	1	1
COG0015	F	Adenylosuccinate lyase	1	1	1	1	1	2	1
COG0016	J	Phenylalanyl-tRNA synthetase alpha subunit	1	1	1	1	1	1	1
COG0017	J	Aspartyl/asparaginyl-tRNA synthetases	1	1	1	1	1	1	1
COG0018	J	Arginyl-tRNA synthetase	1	1	1	1	1	1	1
COG0019	E	Diaminopimelate decarboxylase	1	1	1	1	1	1	1
COG0020	I	Undecaprenyl pyrophosphate synthase	1	1	1	1	1	1	1
COG0021	G	Transketolase	1	1	1	1	1	1	1
COG0022	C	Pyruvate/2-oxoglutarate dehydrogenase complex, dehydrogenase (E1) component, eukaryotic type, beta subunit	1	1	1	1	1	1	1
COG0024	J	Methionine aminopeptidase	1	1	1	1	1	1	1
COG0025	P	NhaP-type Na+/H+ and K+/H+ antiporters	1	1	1	1	1	1	1
COG0026	F	Phosphoribosylaminoimidazole carboxylase (NCAIR synthetase)	1	1	1	1	1	1	1
COG0028	EH	Thiamine pyrophosphate-requiring enzymes [acetolactate synthase, pyruvate dehydrogenase (cytochrome), glyoxylate carboligase, phosphonopyruvate decarboxylase	2	2	2	2	2	2	2
COG0030	J	Dimethyladenosine transferase (rRNA methylation)	1	1	2	1	1	3	2
COG0031	E	Cysteine synthase	2	2	2	2	2	2	2
COG0034	F	Glutamine phosphoribosylpyrophosphate amidotransferase	1	1	1	1	1	1	1
COG0035	F	Uracil phosphoribosyltransferase	1	1	1	1	1	1	1
COG0036	G	Pentose-5-phosphate-3-epimerase	2	1	2	1	1	2	3
COG0037	D	Predicted ATPase of the PP-loop superfamily implicated in cell cycle control	1	1	1	1	1	1	1
COG0038	P	Chloride channel protein EriC	2	2	2	2	2	2	2
COG0039	C	Malate/lactate dehydrogenases	2	2	2	2	2	2	2
COG0041	F	Phosphoribosylcarboxyaminoimidazole (NCAIR) mutase	1	1	1	1	1	1	1
COG0042	J	tRNA-dihydrouridine synthase	2	2	2	2	2	2	2
COG0043	H	3-polyprenyl-4-hydroxybenzoate decarboxylase and related decarboxylases	2	2	1	1	1	1	1
COG0044	F	Dihydroorotase and related cyclic amidohydrolases	1	1	1	1	1	1	1
COG0046	F	Phosphoribosylformylglycinamidine (FGAM) synthase, synthetase domain	1	1	1	1	1	1	1
COG0047	F	Phosphoribosylformylglycinamidine (FGAM) synthase, glutamine amidotransferase domain	1	1	1	1	1	1	1
COG0048	J	Ribosomal protein S12	1	1	1	1	2	2	1
COG0049	J	Ribosomal protein S7	1	1	1	1	1	1	1
COG0050	J	GTPases - translation elongation factors	2	2	2	2	2	2	2
COG0051	J	Ribosomal protein S10	1	1	1	1	1	1	1
COG0052	J	Ribosomal protein S2	1	1	1	1	1	1	1
COG0053	P	Predicted Co/Zn/Cd cation transporters	2	2	2	2	2	2	2
COG0055	C	F0F1-type ATP synthase, beta subunit	1	1	1	1	1	1	1
COG0056	C	F0F1-type ATP synthase, alpha subunit	1	1	1	1	1	1	1
COG0057	G	Glyceraldehyde-3-phosphate dehydrogenase/erythrose-4-phosphate dehydrogenase	2	3	3	2	2	3	2
COG0058	G	Glucan phosphorylase	3	0	0	0	0	0	0
COG0060	J	Isoleucyl-tRNA synthetase	1	1	1	1	1	1	1
COG0061	G	Predicted sugar kinase	1	1	1	1	1	1	1
COG0063	G	Predicted sugar kinase	1	1	1	1	1	1	1
COG0064	J	Asp-tRNAAsn/Glu-tRNAGln amidotransferase B subunit (PET112 homolog)	1	1	1	1	1	1	1
COG0071	O	Molecular chaperone (small heat shock protein)	2	1	1	1	1	0	1
COG0072	J	Phenylalanyl-tRNA synthetase beta subunit	1	1	1	1	1	1	1
COG0073	R	EMAP domain	3	3	3	3	3	3	3
COG0075	E	Serine-pyruvate aminotransferase/archaeal aspartate aminotransferase	1	2	1	1	1	1	1
COG0076	E	Glutamate decarboxylase and related PLP-dependent proteins	2	2	3	2	2	2	2
COG0077	E	Prephenate dehydratase	1	1	1	1	1	1	1
COG0078	E	Ornithine carbamoyltransferase	1	2	2	1	2	2	1
COG0080	J	Ribosomal protein L11	1	1	1	1	1	1	1
COG0081	J	Ribosomal protein L1	1	1	1	1	1	1	1
COG0082	E	Chorismate synthase	1	1	1	1	1	1	1
COG0084	L	Mg-dependent DNase	2	2	3	2	2	2	2
COG0085	K	DNA-directed RNA polymerase, beta subunit/140 kD subunit	1	1	1	1	1	1	1
COG0086	K	DNA-directed RNA polymerase, beta' subunit/160 kD subunit	1	1	1	1	1	1	1
COG0087	J	Ribosomal protein L3	1	2	1	1	1	1	1
COG0088	J	Ribosomal protein L4	1	1	1	1	1	1	1
COG0089	J	Ribosomal protein L23	1	1	1	1	1	1	1
COG0090	J	Ribosomal protein L2	1	1	1	1	1	1	1
COG0091	J	Ribosomal protein L22	1	1	1	1	1	1	1
COG0092	J	Ribosomal protein S3	1	1	1	1	1	1	1
COG0093	J	Ribosomal protein L14	1	1	1	1	1	1	1
COG0094	J	Ribosomal protein L5	1	1	1	1	1	1	1
COG0095	H	Lipoate-protein ligase A	3	2	2	2	2	3	2
COG0096	J	Ribosomal protein S8	1	1	1	1	1	1	1
COG0097	J	Ribosomal protein L6P/L9E	1	1	1	1	1	1	1
COG0098	J	Ribosomal protein S5	1	1	1	1	1	1	1
COG0099	J	Ribosomal protein S13	1	1	1	1	1	1	1
COG0100	J	Ribosomal protein S11	1	1	1	1	1	1	1
COG0101	J	Pseudouridylate synthase	2	2	2	2	2	2	3
COG0102	J	Ribosomal protein L13	1	1	1	1	1	1	1
COG0103	J	Ribosomal protein S9	1	1	1	1	1	1	1
COG0104	F	Adenylosuccinate synthase	1	1	1	1	1	1	1
COG0105	F	Nucleoside diphosphate kinase	1	1	1	1	0	1	1
COG0108	H	3,4-dihydroxy-2-butanone 4-phosphate synthase	1	0	0	0	0	0	0
COG0110	R	Acetyltransferase (isoleucine patch superfamily)	3	2	3	2	2	2	3
COG0111	HE	Phosphoglycerate dehydrogenase and related dehydrogenases	2	4	3	3	3	3	3
COG0112	E	Glycine/serine hydroxymethyltransferase	1	2	1	1	2	1	2
COG0115	EH	Branched-chain amino acid aminotransferase/4-amino-4-deoxychorismate lyase	1	1	1	1	1	1	1
COG0116	L	Predicted N6-adenine-specific DNA methylase	1	1	1	1	1	1	1
COG0119	E	Isopropylmalate/homocitrate/citramalate synthases	0	0	0	1	0	0	0
COG0120	G	Ribose 5-phosphate isomerase	1	1	1	1	1	1	1
COG0124	J	Histidyl-tRNA synthetase	1	1	1	1	1	1	1
COG0125	F	Thymidylate kinase	1	1	1	1	1	1	1
COG0126	G	3-phosphoglycerate kinase	1	1	1	1	1	1	1
COG0127	F	Xanthosine triphosphate pyrophosphatase	1	1	1	1	1	1	1
COG0128	E	5-enolpyruvylshikimate-3-phosphate synthase	1	1	1	1	1	1	1
COG0130	J	Pseudouridine synthase	1	1	1	1	1	1	1
COG0136	E	Aspartate-semialdehyde dehydrogenase	1	1	1	1	1	1	1
COG0138	F	AICAR transformylase/IMP cyclohydrolase PurH (only IMP cyclohydrolase domain in Aful)	1	1	1	1	1	1	1
COG0142	H	Geranylgeranyl pyrophosphate synthase	2	1	2	2	2	2	2
COG0143	J	Methionyl-tRNA synthetase	1	1	1	1	1	1	1
COG0144	J	tRNA and rRNA cytosine-C5-methylases	2	2	2	2	2	2	2
COG0145	EQ	N-methylhydantoinase A/acetone carboxylase, beta subunit	1	1	1	1	1	1	1
COG0148	G	Enolase	1	1	1	1	1	1	1
COG0149	G	Triosephosphate isomerase	1	1	1	1	1	1	1
COG0150	F	Phosphoribosylaminoimidazole (AIR) synthetase	1	1	1	1	1	1	2
COG0151	F	Phosphoribosylamine-glycine ligase	1	1	1	1	1	1	1
COG0152	F	Phosphoribosylaminoimidazolesuccinocarboxamide (SAICAR) synthase	1	1	1	1	1	1	1
COG0153	G	Galactokinase	1	1	1	1	1	1	1
COG0154	J	Asp-tRNAAsn/Glu-tRNAGln amidotransferase A subunit and related amidases	2	2	2	2	2	2	2
COG0156	H	7-keto-8-aminopelargonate synthetase and related enzymes	1	1	1	1	1	1	1
COG0162	J	Tyrosyl-tRNA synthetase	1	1	1	1	1	1	1
COG0163	H	3-polyprenyl-4-hydroxybenzoate decarboxylase	1	1	1	1	1	1	1
COG0164	L	Ribonuclease HII	1	1	1	1	1	1	1
COG0166	G	Glucose-6-phosphate isomerase	2	1	1	1	1	1	1
COG0167	F	Dihydroorotate dehydrogenase	2	2	2	2	2	2	2
COG0168	P	Trk-type K+ transport systems, membrane components	2	2	2	2	2	2	2
COG0169	E	Shikimate 5-dehydrogenase	1	1	1	1	1	1	1
COG0171	H	NAD synthase	1	1	1	1	1	1	1
COG0172	J	Seryl-tRNA synthetase	1	1	1	1	1	1	1
COG0173	J	Aspartyl-tRNA synthetase	1	1	1	1	1	1	1
COG0174	E	Glutamine synthetase	1	1	1	1	1	1	1
COG0176	G	Transaldolase	0	1	1	1	1	0	1
COG0177	L	Predicted EndoIII-related endonuclease	1	1	1	1	1	1	1
COG0178	L	Excinuclease ATPase subunit	4	1	1	1	3	1	1
COG0180	J	Tryptophanyl-tRNA synthetase	1	1	1	1	1	1	1
COG0183	I	Acetyl-CoA acetyltransferase	1	2	1	1	1	1	1
COG0184	J	Ribosomal protein S15P/S13E	1	1	1	1	1	1	1
COG0185	J	Ribosomal protein S19	1	1	1	1	1	1	1
COG0186	J	Ribosomal protein S17	1	1	1	1	1	1	1
COG0187	L	Type IIA topoisomerase (DNA gyrase/topo II, topoisomerase IV), B subunit	2	2	2	2	2	2	3
COG0188	L	Type IIA topoisomerase (DNA gyrase/topo II, topoisomerase IV), A subunit	2	2	2	2	2	2	2
COG0190	H	5,10-methylene-tetrahydrofolate dehydrogenase/Methenyl tetrahydrofolate cyclohydrolase	1	1	1	1	1	1	1
COG0191	G	Fructose/tagatose bisphosphate aldolase	3	3	3	3	3	3	3
COG0192	H	S-adenosylmethionine synthetase	1	1	1	1	1	1	1
COG0193	J	Peptidyl-tRNA hydrolase	1	1	1	1	1	1	1
COG0194	F	Guanylate kinase	2	2	2	2	2	2	2
COG0195	K	Transcription elongation factor	1	1	1	1	1	1	1
COG0196	H	FAD synthase	1	1	1	1	1	1	1
COG0197	J	Ribosomal protein L16/L10E	1	1	1	1	1	1	1
COG0198	J	Ribosomal protein L24	1	1	1	1	1	1	2
COG0199	J	Ribosomal protein S14	2	2	2	3	2	3	3
COG0200	J	Ribosomal protein L15	1	1	1	1	1	1	1
COG0201	U	Preprotein translocase subunit SecY	1	2	1	1	1	1	1
COG0202	K	DNA-directed RNA polymerase, alpha subunit/40 kD subunit	1	1	1	1	1	1	1
COG0203	J	Ribosomal protein L17	1	1	1	1	1	1	1
COG0204	I	1-acyl-sn-glycerol-3-phosphate acyltransferase	1	1	1	1	1	1	1
COG0205	G	6-phosphofructokinase	1	1	1	1	1	1	1
COG0206	D	Cell division GTPase	1	1	1	1	1	1	1
COG0207	F	Thymidylate synthase	1	1	1	1	1	1	1
COG0208	F	Ribonucleotide reductase, beta subunit	3	3	1	1	1	1	1
COG0209	F	Ribonucleotide reductase, alpha subunit	3	4	1	1	1	1	1
COG0210	L	Superfamily I DNA and RNA helicases	2	2	2	2	4	4	3
COG0211	J	Ribosomal protein L27	1	1	1	1	1	1	1
COG0212	H	5-formyltetrahydrofolate cyclo-ligase	1	1	1	1	1	1	1
COG0213	F	Thymidine phosphorylase	1	1	1	1	1	1	1
COG0215	J	Cysteinyl-tRNA synthetase	1	1	1	1	1	1	1
COG0216	J	Protein chain release factor A	1	1	1	1	1	1	1
COG0217	S	Uncharacterized conserved protein	2	2	2	2	2	2	2
COG0218	R	Predicted GTPase	1	1	1	1	1	1	1
COG0219	J	Predicted rRNA methylase (SpoU class)	1	1	1	1	1	1	1
COG0220	R	Predicted S-adenosylmethionine-dependent methyltransferase	1	1	1	1	1	1	1
COG0222	J	Ribosomal protein L7/L12	1	1	1	1	1	1	1
COG0223	J	Methionyl-tRNA formyltransferase	1	1	1	1	1	1	1
COG0224	C	F0F1-type ATP synthase, gamma subunit	1	1	1	1	1	1	1
COG0225	O	Peptide methionine sulfoxide reductase	5	4	3	4	3	3	3
COG0226	P	ABC-type phosphate transport system, periplasmic component	2	2	2	2	2	2	2
COG0227	J	Ribosomal protein L28	1	1	1	1	1	1	1
COG0228	J	Ribosomal protein S16	1	1	1	1	1	1	1
COG0229	O	Conserved domain frequently associated with peptide methionine sulfoxide reductase	1	1	1	1	1	1	1
COG0230	J	Ribosomal protein L34	1	1	1	1	1	1	1
COG0231	J	Translation elongation factor P (EF-P)/translation initiation factor 5A (eIF-5A)	1	1	1	1	1	1	1
COG0233	J	Ribosome recycling factor	1	1	1	1	1	1	1
COG0234	O	Co-chaperonin GroES (HSP10)	1	1	1	1	1	1	1
COG0235	G	Ribulose-5-phosphate 4-epimerase and related epimerases and aldolases	4	2	4	4	4	4	4
COG0236	IQ	Acyl carrier protein	3	3	3	3	3	3	4
COG0237	H	Dephospho-CoA kinase	1	1	1	1	1	1	1
COG0238	J	Ribosomal protein S18	1	1	1	1	1	1	1
COG0240	C	Glycerol-3-phosphate dehydrogenase	2	2	2	2	2	2	3
COG0241	E	Histidinol phosphatase and related phosphatases	0	0	1	0	0	0	0
COG0242	J	N-formylmethionyl-tRNA deformylase	2	2	2	2	2	2	2
COG0244	J	Ribosomal protein L10	1	1	1	1	1	1	1
COG0246	G	Mannitol-1-phosphate/altronate dehydrogenases	3	2	3	3	4	3	3
COG0247	C	Fe-S oxidoreductase	0	0	0	0	1	0	0
COG0249	L	Mismatch repair ATPase (MutS family)	2	2	2	2	2	2	2
COG0250	K	Transcription antiterminator	1	1	1	1	1	1	1
COG0252	EJ	L-asparaginase/archaeal Glu-tRNAGln amidotransferase subunit D	1	1	1	1	2	1	1
COG0253	E	Diaminopimelate epimerase	1	1	1	1	1	1	1
COG0254	J	Ribosomal protein L31	1	1	1	1	1	1	1
COG0255	J	Ribosomal protein L29	1	1	1	1	1	1	1
COG0256	J	Ribosomal protein L18	1	1	1	1	1	1	1
COG0257	J	Ribosomal protein L36	0	0	0	1	0	1	0
COG0258	L	5'-3' exonuclease (including N-terminal domain of PolI)	1	1	1	1	1	1	1
COG0261	J	Ribosomal protein L21	1	1	1	1	1	1	1
COG0262	H	Dihydrofolate reductase	3	3	3	3	3	3	5
COG0263	E	Glutamate 5-kinase	1	1	1	1	1	1	1
COG0264	J	Translation elongation factor Ts	1	1	1	1	1	1	1
COG0265	O	Trypsin-like serine proteases, typically periplasmic, contain C-terminal PDZ domain	1	1	1	1	1	1	1
COG0266	L	Formamidopyrimidine-DNA glycosylase	1	1	1	1	1	1	1
COG0267	J	Ribosomal protein L33	2	2	2	3	2	3	3
COG0268	J	Ribosomal protein S20	1	1	1	1	1	1	1
COG0269	G	3-hexulose-6-phosphate synthase and related proteins	1	1	1	1	1	1	1
COG0270	L	Site-specific DNA methylase	2	0	1	2	0	2	1
COG0272	L	NAD-dependent DNA ligase (contains BRCT domain type II)	1	1	1	1	1	1	2
COG0274	F	Deoxyribose-phosphate aldolase	1	2	1	1	1	1	1
COG0275	M	Predicted S-adenosylmethionine-dependent methyltransferase involved in cell envelope biogenesis	1	1	1	1	1	1	1
COG0280	C	Phosphotransacetylase	1	1	1	1	1	1	1
COG0281	C	Malic enzyme	1	1	2	1	1	2	2
COG0282	C	Acetate kinase	1	1	1	1	1	1	1
COG0283	F	Cytidylate kinase	1	1	1	1	1	1	1
COG0284	F	Orotidine-5'-phosphate decarboxylase	1	1	1	1	1	1	1
COG0285	H	Folylpolyglutamate synthase	1	1	1	1	1	1	1
COG0286	V	Type I restriction-modification system methyltransferase subunit	2	1	0	1	1	2	1
COG0287	E	Prephenate dehydrogenase	1	1	1	1	1	1	1
COG0289	E	Dihydrodipicolinate reductase	1	1	1	1	1	1	1
COG0290	J	Translation initiation factor 3 (IF-3)	1	1	1	1	1	1	1
COG0291	J	Ribosomal protein L35	1	1	1	1	1	1	1
COG0292	J	Ribosomal protein L20	1	1	1	1	1	1	1
COG0295	F	Cytidine deaminase	2	1	1	1	1	1	1
COG0299	F	Folate-dependent phosphoribosylglycinamide formyltransferase PurN	1	1	1	1	1	1	1
COG0300	R	Short-chain dehydrogenases of various substrate specificities	1	1	1	1	1	1	1
COG0301	H	Thiamine biosynthesis ATP pyrophosphatase	1	1	1	1	1	1	1
COG0302	H	GTP cyclohydrolase I	0	0	1	0	0	0	0
COG0304	IQ	3-oxoacyl-(acyl-carrier-protein) synthase	1	1	1	1	1	1	1
COG0305	L	Replicative DNA helicase	1	1	1	1	2	1	1
COG0313	R	Predicted methyltransferases	1	1	1	1	1	1	1
COG0317	TK	Guanosine polyphosphate pyrophosphohydrolases/synthetases	1	1	1	1	1	1	1
COG0319	R	Predicted metal-dependent hydrolase	1	1	1	1	1	1	1
COG0322	L	Nuclease subunit of the excinuclease complex	2	2	2	2	2	2	2
COG0323	L	DNA mismatch repair enzyme (predicted ATPase)	1	1	1	1	1	1	1
COG0324	J	tRNA delta(2)-isopentenylpyrophosphate transferase	1	1	1	1	1	1	1
COG0325	R	Predicted enzyme with a TIM-barrel fold	1	1	1	1	1	1	1
COG0327	S	Uncharacterized conserved protein	1	1	1	1	2	1	1
COG0328	L	Ribonuclease HI	1	1	1	1	1	1	1
COG0329	EM	Dihydrodipicolinate synthase/N-acetylneuraminate lyase	2	1	1	1	1	1	1
COG0330	O	Membrane protease subunits, stomatin/prohibitin homologs	1	1	1	1	2	1	1
COG0331	I	(acyl-carrier-protein) S-malonyltransferase	2	2	2	2	1	1	2
COG0332	I	3-oxoacyl-[acyl-carrier-protein	1	1	1	1	1	1	1
COG0333	J	Ribosomal protein L32	1	1	1	2	1	2	2
COG0334	E	Glutamate dehydrogenase/leucine dehydrogenase	1	1	1	1	1	1	1
COG0335	J	Ribosomal protein L19	1	1	1	1	1	1	1
COG0336	J	tRNA-(guanine-N1)-methyltransferase	1	1	1	1	1	1	1
COG0337	E	3-dehydroquinate synthetase	2	2	2	2	2	2	2
COG0340	H	Biotin-(acetyl-CoA carboxylase) ligase	1	1	1	1	1	1	1
COG0343	J	Queuine/archaeosine tRNA-ribosyltransferase	1	1	1	1	1	1	1
COG0344	S	Predicted membrane protein	1	1	1	1	1	1	1
COG0345	E	Pyrroline-5-carboxylate reductase	1	1	1	1	1	1	1
COG0346	E	Lactoylglutathione lyase and related lyases	7	4	5	6	5	8	5
COG0347	E	Nitrogen regulatory protein PII	1	1	1	1	1	1	1
COG0349	J	Ribonuclease D	0	0	0	1	1	0	0
COG0350	L	Methylated DNA-protein cysteine methyltransferase	1	1	1	1	1	1	1
COG0351	H	Hydroxymethylpyrimidine/phosphomethylpyrimidine kinase	2	2	2	2	2	2	2
COG0353	L	Recombinational DNA repair protein (RecF pathway)	1	1	1	1	1	1	1
COG0355	C	F0F1-type ATP synthase, epsilon subunit (mitochondrial delta subunit)	1	1	1	1	1	1	1
COG0356	C	F0F1-type ATP synthase, subunit a	1	1	1	1	1	1	1
COG0357	M	Predicted S-adenosylmethionine-dependent methyltransferase involved in bacterial cell division	1	1	1	1	1	1	1
COG0358	L	DNA primase (bacterial type)	1	1	1	1	2	1	1
COG0359	J	Ribosomal protein L9	1	1	1	1	1	1	1
COG0360	J	Ribosomal protein S6	1	1	1	1	1	1	1
COG0361	J	Translation initiation factor 1 (IF-1)	1	1	1	1	1	1	1
COG0362	G	6-phosphogluconate dehydrogenase	1	1	1	1	1	1	1
COG0363	G	6-phosphogluconolactonase/Glucosamine-6-phosphate isomerase/deaminase	1	1	1	1	1	1	1
COG0364	G	Glucose-6-phosphate 1-dehydrogenase	1	1	2	1	1	1	1
COG0365	I	Acyl-coenzyme A synthetases/AMP-(fatty) acid ligases	1	1	1	1	1	1	1
COG0366	G	Glycosidases	9	7	5	5	5	7	5
COG0367	E	Asparagine synthase (glutamine-hydrolyzing)	1	1	1	1	1	1	1
COG0370	P	Fe2+ transport system protein B	1	1	1	1	1	1	1
COG0371	C	Glycerol dehydrogenase and related enzymes	1	1	2	2	1	2	2
COG0381	M	UDP-N-acetylglucosamine 2-epimerase	1	0	1	0	0	0	1
COG0383	G	Alpha-mannosidase	2	2	1	1	2	2	2
COG0384	R	Predicted epimerase, PhzC/PhzF homolog	1	1	1	1	1	1	1
COG0386	O	Glutathione peroxidase	1	1	1	1	1	1	1
COG0389	L	Nucleotidyltransferase/DNA polymerase involved in DNA repair	2	3	7	3	8	3	4
COG0390	R	ABC-type uncharacterized transport system, permease component	1	1	0	0	0	0	0
COG0391	S	Uncharacterized conserved protein	1	1	1	1	1	1	1
COG0392	S	Predicted integral membrane protein	3	3	4	4	4	4	4
COG0393	S	Uncharacterized conserved protein	1	1	1	1	1	1	1
COG0394	T	Protein-tyrosine-phosphatase	2	1	2	2	2	2	1
COG0395	G	ABC-type sugar transport system, permease component	8	6	8	9	10	9	11
COG0396	O	ABC-type transport system involved in Fe-S cluster assembly, ATPase component	1	1	1	1	1	1	1
COG0398	S	Uncharacterized conserved protein	3	3	3	4	3	3	3
COG0399	M	Predicted pyridoxal phosphate-dependent enzyme apparently involved in regulation of cell wall biogenesis	1	0	0	0	0	2	2
COG0400	R	Predicted esterase	2	0	1	1	1	1	1
COG0406	G	Fructose-2,6-bisphosphatase	3	3	3	3	3	3	3
COG0413	H	Ketopantoate hydroxymethyltransferase	0	0	0	0	1	1	1
COG0414	H	Panthothenate synthetase	0	0	0	0	1	1	1
COG0416	I	Fatty acid/phospholipid biosynthesis enzyme	1	1	1	1	1	1	1
COG0419	L	ATPase involved in DNA repair	1	1	1	1	4	1	1
COG0420	L	DNA repair exonuclease	2	2	2	2	2	2	2
COG0424	D	Nucleotide-binding protein implicated in inhibition of septum formation	1	1	1	1	1	1	1
COG0428	P	Predicted divalent heavy-metal cations transporter	1	1	1	1	1	1	1
COG0431	R	Predicted flavoprotein	1	1	1	1	1	1	1
COG0432	S	Uncharacterized conserved protein	0	0	0	0	1	1	1
COG0433	R	Predicted ATPase	1	0	0	0	0	0	0
COG0436	E	Aspartate/tyrosine/aromatic aminotransferase	4	4	4	4	4	4	4
COG0438	M	Glycosyltransferase	5	2	4	5	6	5	3
COG0439	I	Biotin carboxylase	1	1	1	1	1	1	1
COG0441	J	Threonyl-tRNA synthetase	1	1	1	1	2	1	1
COG0442	J	Prolyl-tRNA synthetase	1	1	1	1	1	1	1
COG0443	O	Molecular chaperone	1	2	1	1	2	2	1
COG0444	EP	ABC-type dipeptide/oligopeptide/nickel transport system, ATPase component	3	2	2	2	2	2	3
COG0445	D	NAD/FAD-utilizing enzyme apparently involved in cell division	1	1	1	1	1	1	1
COG0446	R	Uncharacterized NAD(FAD)-dependent dehydrogenases	6	7	6	8	8	7	7
COG0449	M	Glucosamine 6-phosphate synthetase, contains amidotransferase and phosphosugar isomerase domains	2	2	2	2	2	2	5
COG0450	O	Peroxiredoxin	1	2	1	1	1	1	1
COG0451	MG	Nucleoside-diphosphate-sugar epimerases	3	2	6	3	2	3	2
COG0452	H	Phosphopantothenoylcysteine synthetase/decarboxylase	2	2	2	2	2	2	2
COG0454	KR	Histone acetyltransferase HPA2 and related acetyltransferases	15	12	14	15	13	15	15
COG0456	R	Acetyltransferases	2	3	3	3	3	3	3
COG0457	R	FOG: TPR repeat	1	1	1	1	1	1	1
COG0458	EF	Carbamoylphosphate synthase large subunit (split gene in MJ)	1	1	1	1	1	2	1
COG0459	O	Chaperonin GroEL (HSP60 family)	1	1	1	1	1	1	1
COG0461	F	Orotate phosphoribosyltransferase	1	1	1	1	1	1	1
COG0462	FE	Phosphoribosylpyrophosphate synthetase	2	2	2	2	2	2	2
COG0463	M	Glycosyltransferases involved in cell wall biogenesis	7	7	7	8	7	9	7
COG0464	O	ATPases of the AAA+ class	0	0	0	0	0	1	1
COG0465	O	ATP-dependent Zn proteases	1	1	1	1	1	1	1
COG0468	L	RecA/RadA recombinase	1	1	1	1	1	2	1
COG0469	G	Pyruvate kinase	1	1	1	1	1	1	1
COG0470	L	ATPase involved in DNA replication	1	1	1	1	1	1	1
COG0471	P	Di- and tricarboxylate transporters	1	0	1	1	0	0	1
COG0472	M	UDP-N-acetylmuramyl pentapeptide phosphotransferase/UDP-N-acetylglucosamine-1-phosphate transferase	2	2	2	2	2	2	2
COG0474	P	Cation transport ATPase	6	7	6	6	6	7	6
COG0475	P	Kef-type K+ transport systems, membrane components	1	1	1	1	1	2	1
COG0476	H	Dinucleotide-utilizing enzymes involved in molybdopterin and thiamine biosynthesis family 2	0	0	0	0	0	1	1
COG0477	GEPR	Permeases of the major facilitator superfamily	16	19	16	21	20	19	25
COG0480	J	Translation elongation factors (GTPases)	1	1	1	2	2	1	1
COG0481	M	Membrane GTPase LepA	1	1	1	1	1	1	1
COG0482	J	Predicted tRNA(5-methylaminomethyl-2-thiouridylate) methyltransferase, contains the PP-loop ATPase domain	1	1	1	1	1	1	1
COG0483	G	Archaeal fructose-1,6-bisphosphatase and related enzymes of inositol monophosphatase family	1	1	1	1	1	1	1
COG0484	O	DnaJ-class molecular chaperone with C-terminal Zn finger domain	2	1	1	1	1	2	1
COG0486	R	Predicted GTPase	1	1	1	1	1	1	1
COG0488	R	ATPase components of ABC transporters with duplicated ATPase domains	6	9	8	7	8	8	8
COG0489	D	ATPases involved in chromosome partitioning	2	0	1	1	1	1	1
COG0490	P	Putative regulatory, ligand-binding protein related to C-terminal domains of K+ channels	1	1	1	1	1	1	1
COG0491	R	Zn-dependent hydrolases, including glyoxylases	1	1	1	1	1	1	1
COG0492	O	Thioredoxin reductase	2	2	2	2	2	2	2
COG0494	LR	NTP pyrophosphohydrolases including oxidative damage repair enzymes	3	3	2	2	2	2	2
COG0495	J	Leucyl-tRNA synthetase	1	1	1	1	1	1	1
COG0497	L	ATPase involved in DNA repair	1	1	1	1	1	1	1
COG0500	QR	SAM-dependent methyltransferases	7	6	6	6	7	7	7
COG0503	F	Adenine/guanine phosphoribosyltransferases and related PRPP-binding proteins	3	3	4	3	3	3	3
COG0504	F	CTP synthase (UTP-ammonia lyase)	1	1	1	1	1	1	1
COG0505	EF	Carbamoylphosphate synthase small subunit	1	1	1	1	1	1	1
COG0507	L	ATP-dependent exoDNAse (exonuclease V), alpha subunit - helicase superfamily I member	1	1	1	1	1	2	1
COG0508	C	Pyruvate/2-oxoglutarate dehydrogenase complex, dihydrolipoamide acyltransferase (E2) component, and related enzymes	1	1	1	1	1	1	1
COG0509	E	Glycine cleavage system H protein (lipoate-binding)	1	1	1	1	1	1	1
COG0510	M	Predicted choline kinase involved in LPS biosynthesis	1	1	1	1	1	1	1
COG0511	I	Biotin carboxyl carrier protein	1	1	1	1	1	1	1
COG0513	LKJ	Superfamily II DNA and RNA helicases	5	4	4	4	5	6	5
COG0514	L	Superfamily II DNA helicase	2	2	2	3	2	2	2
COG0515	RTKL	Serine/threonine protein kinase	2	1	1	1	2	1	1
COG0516	F	IMP dehydrogenase/GMP reductase	3	3	3	3	3	3	3
COG0517	R	FOG: CBS domain	2	3	2	2	3	3	3
COG0518	F	GMP synthase - Glutamine amidotransferase domain	1	1	1	1	1	1	2
COG0519	F	GMP synthase, PP-ATPase domain/subunit	1	1	2	1	1	1	2
COG0520	E	Selenocysteine lyase	1	1	1	1	1	2	1
COG0522	J	Ribosomal protein S4 and related proteins	1	1	1	1	1	1	1
COG0523	R	Putative GTPases (G3E family)	0	0	0	2	0	2	3
COG0524	G	Sugar kinases, ribokinase family	3	1	3	3	4	3	4
COG0525	J	Valyl-tRNA synthetase	1	1	1	1	1	1	1
COG0526	OC	Thiol-disulfide isomerase and thioredoxins	3	4	5	4	4	4	5
COG0527	E	Aspartokinases	1	1	1	1	1	1	1
COG0528	F	Uridylate kinase	1	1	1	1	1	1	1
COG0531	E	Amino acid transporters	12	11	12	10	14	11	11
COG0532	J	Translation initiation factor 2 (IF-2; GTPase)	1	1	1	1	1	1	1
COG0533	O	Metal-dependent proteases with possible chaperone activity	1	1	1	1	1	1	1
COG0534	V	Na+-driven multidrug efflux pump	2	1	1	1	1	1	1
COG0536	R	Predicted GTPase	1	1	1	1	1	2	1
COG0537	FGR	Diadenosine tetraphosphate (Ap4A) hydrolase and other HIT family hydrolases	2	1	1	1	1	1	1
COG0538	C	Isocitrate dehydrogenases	0	0	0	0	0	0	1
COG0539	J	Ribosomal protein S1	1	1	1	1	1	1	1
COG0540	F	Aspartate carbamoyltransferase, catalytic chain	1	1	1	1	1	1	1
COG0541	U	Signal recognition particle GTPase	1	1	1	1	1	1	1
COG0542	O	ATPases with chaperone activity, ATP-binding subunit	4	6	4	4	4	4	4
COG0543	HC	2-polyprenylphenol hydroxylase and related flavodoxin oxidoreductases	1	1	1	1	1	1	1
COG0544	O	FKBP-type peptidyl-prolyl cis-trans isomerase (trigger factor)	1	1	1	1	1	1	1
COG0545	O	FKBP-type peptidyl-prolyl cis-trans isomerases 1	0	0	1	0	0	0	0
COG0546	R	Predicted phosphatases	2	1	1	1	1	1	1
COG0549	E	Carbamate kinase	1	2	2	1	2	2	1
COG0550	L	Topoisomerase IA	4	5	10	4	6	8	7
COG0551	L	Zn-finger domain associated with topoisomerase type I	1	1	2	2	1	2	1
COG0552	U	Signal recognition particle GTPase	1	1	1	1	1	1	1
COG0553	KL	Superfamily II DNA/RNA helicases, SNF2 family	1	1	1	1	1	1	1
COG0554	C	Glycerol kinase	1	1	1	1	1	1	1
COG0556	L	Helicase subunit of the DNA excision repair complex	1	1	1	1	1	1	1
COG0557	K	Exoribonuclease R	1	1	2	1	1	1	1
COG0558	I	Phosphatidylglycerophosphate synthase	2	2	2	2	2	2	2
COG0561	R	Predicted hydrolases of the HAD superfamily	10	10	9	9	10	11	10
COG0563	F	Adenylate kinase and related kinases	2	2	3	2	2	2	2
COG0564	J	Pseudouridylate synthases, 23S RNA-specific	3	3	3	3	3	3	3
COG0566	J	rRNA methylases	2	2	2	2	2	2	2
COG0567	C	2-oxoglutarate dehydrogenase complex, dehydrogenase (E1) component, and related enzymes	0	0	0	0	1	0	1
COG0568	K	DNA-directed RNA polymerase, sigma subunit (sigma70/sigma32)	1	1	1	1	1	1	2
COG0569	P	K+ transport systems, NAD-binding component	1	1	1	1	1	1	1
COG0571	K	dsRNA-specific ribonuclease	1	1	1	1	1	1	1
COG0572	F	Uridine kinase	1	1	1	1	1	1	1
COG0573	P	ABC-type phosphate transport system, permease component	1	1	1	1	1	1	1
COG0575	I	CDP-diglyceride synthetase	1	1	1	1	1	1	1
COG0576	O	Molecular chaperone GrpE (heat shock protein)	1	1	1	1	1	1	1
COG0577	V	ABC-type antimicrobial peptide transport system, permease component	6	6	7	6	9	10	9
COG0578	C	Glycerol-3-phosphate dehydrogenase	1	1	1	1	1	1	1
COG0580	G	Glycerol uptake facilitator and related permeases (Major Intrinsic Protein Family)	2	2	2	2	2	2	2
COG0581	P	ABC-type phosphate transport system, permease component	1	1	1	1	1	1	1
COG0582	L	Integrase	10	8	12	9	14	22	11
COG0583	K	Transcriptional regulator	5	8	6	9	5	8	9
COG0584	C	Glycerophosphoryl diester phosphodiesterase	3	3	2	2	3	2	4
COG0587	L	DNA polymerase III, alpha subunit	1	1	1	2	1	1	1
COG0588	G	Phosphoglycerate mutase 1	3	2	2	2	2	2	2
COG0589	T	Universal stress protein UspA and related nucleotide-binding proteins	4	4	4	4	5	4	4
COG0590	FJ	Cytosine/adenosine deaminases	1	1	1	1	1	1	1
COG0592	L	DNA polymerase sliding clamp subunit (PCNA homolog)	1	1	1	1	1	1	1
COG0593	L	ATPase involved in DNA replication initiation	1	1	1	1	1	1	1
COG0594	J	RNase P protein component	1	1	1	1	1	1	1
COG0595	R	Predicted hydrolase of the metallo-beta-lactamase superfamily	2	2	2	2	2	2	2
COG0596	R	Predicted hydrolases or acyltransferases (alpha/beta hydrolase superfamily)	3	4	3	3	3	3	3
COG0597	MU	Lipoprotein signal peptidase	1	1	1	1	1	1	1
COG0598	P	Mg2+ and Co2+ transporters	4	3	3	3	3	4	4
COG0599	S	Uncharacterized homolog of gamma-carboxymuconolactone decarboxylase subunit	1	1	1	1	1	1	1
COG0600	P	ABC-type nitrate/sulfonate/bicarbonate transport system, permease component	1	1	1	1	1	1	1
COG0601	EP	ABC-type dipeptide/oligopeptide/nickel transport systems, permease components	3	2	2	2	2	2	2
COG0602	O	Organic radical activating enzymes	1	1	1	1	1	1	1
COG0604	CR	NADPH:quinone reductase and related Zn-dependent oxidoreductases	4	4	4	4	4	5	4
COG0605	P	Superoxide dismutase	1	1	1	1	1	1	1
COG0607	P	Rhodanese-related sulfurtransferase	4	5	4	5	4	4	4
COG0608	L	Single-stranded DNA-specific exonuclease	1	1	1	1	1	1	1
COG0609	P	ABC-type Fe3+-siderophore transport system, permease component	2	2	2	2	2	2	2
COG0610	V	Type I site-specific restriction-modification system, R (restriction) subunit and related helicases	0	2	0	1	2	2	1
COG0612	R	Predicted Zn-dependent peptidases	2	2	2	2	2	2	2
COG0613	R	Predicted metal-dependent phosphoesterases (PHP family)	0	0	0	1	0	1	2
COG0614	P	ABC-type Fe3+-hydroxamate transport system, periplasmic component	1	1	1	1	1	1	1
COG0615	MI	Cytidylyltransferase	0	1	0	0	1	1	1
COG0616	OU	Periplasmic serine proteases (ClpP class)	1	1	2	1	1	1	2
COG0617	J	tRNA nucleotidyltransferase/poly(A) polymerase	1	1	1	1	1	1	1
COG0618	R	Exopolyphosphatase-related proteins	1	1	1	1	1	1	1
COG0619	P	ABC-type cobalt transport system, permease component CbiQ and related transporters	2	1	1	2	1	2	2
COG0620	E	Methionine synthase II (cobalamin-independent)	3	2	2	2	2	2	2
COG0622	R	Predicted phosphoesterase	1	1	1	1	1	1	1
COG0623	I	Enoyl-[acyl-carrier-protein	2	1	1	1	1	2	1
COG0624	E	Acetylornithine deacetylase/Succinyl-diaminopimelate desuccinylase and related deacylases	5	3	3	3	4	3	3
COG0626	E	Cystathionine beta-lyases/cystathionine gamma-synthases	1	1	1	1	1	1	2
COG0627	R	Predicted esterase	1	1	1	1	1	1	1
COG0628	R	Predicted permease	5	5	5	5	5	5	5
COG0629	L	Single-stranded DNA-binding protein	3	2	2	2	4	4	4
COG0631	T	Serine/threonine protein phosphatase	1	1	1	1	1	1	1
COG0632	L	Holliday junction resolvasome, DNA-binding subunit	1	1	1	1	1	1	1
COG0634	F	Hypoxanthine-guanine phosphoribosyltransferase	1	1	1	1	1	1	1
COG0635	H	Coproporphyrinogen III oxidase and related Fe-S oxidoreductases	1	1	1	1	1	1	1
COG0636	C	F0F1-type ATP synthase, subunit c/Archaeal/vacuolar-type H+-ATPase, subunit K	2	2	2	2	2	2	2
COG0637	R	Predicted phosphatase/phosphohexomutase	7	7	7	8	10	7	7
COG0639	T	Diadenosine tetraphosphatase and related serine/threonine protein phosphatases	1	1	1	1	1	1	1
COG0640	K	Predicted transcriptional regulators	3	2	3	1	1	3	1
COG0641	R	Arylsulfatase regulator (Fe-S oxidoreductase)	1	0	0	0	0	0	0
COG0642	T	Signal transduction histidine kinase	8	9	11	9	13	13	10
COG0647	G	Predicted sugar phosphatases of the HAD superfamily	1	1	1	1	1	1	1
COG0648	L	Endonuclease IV	1	1	1	1	1	1	1
COG0651	CP	Formate hydrogenlyase subunit 3/Multisubunit Na+/H+ antiporter, MnhD subunit	1	0	0	0	0	0	0
COG0652	O	Peptidyl-prolyl cis-trans isomerase (rotamase) - cyclophilin family	2	2	2	2	2	3	2
COG0653	U	Preprotein translocase subunit SecA (ATPase, RNA helicase)	1	1	1	1	1	1	1
COG0655	R	Multimeric flavodoxin WrbA	1	0	0	0	0	0	0
COG0656	R	Aldo/keto reductases, related to diketogulonate reductase	2	1	1	1	1	2	1
COG0657	I	Esterase/lipase	3	3	3	3	3	3	4
COG0658	R	Predicted membrane metal-binding protein	1	1	1	1	1	1	1
COG0659	P	Sulfate permease and related transporters (MFS superfamily)	1	1	1	1	1	1	1
COG0661	R	Predicted unusual protein kinase	1	1	1	1	1	1	1
COG0662	G	Mannose-6-phosphate isomerase	1	1	0	0	1	0	0
COG0663	R	Carbonic anhydrases/acetyltransferases, isoleucine patch superfamily	1	1	1	1	1	1	1
COG0664	T	cAMP-binding proteins - catabolite gene activator and regulatory subunit of cAMP-dependent protein kinases	6	5	4	3	4	4	3
COG0665	E	Glycine/D-amino acid oxidases (deaminating)	1	1	1	1	1	1	2
COG0667	C	Predicted oxidoreductases (related to aryl-alcohol dehydrogenases)	3	4	2	2	2	3	2
COG0668	M	Small-conductance mechanosensitive channel	1	1	1	1	2	1	1
COG0669	H	Phosphopantetheine adenylyltransferase	1	1	1	1	1	1	1
COG0670	R	Integral membrane protein, interacts with FtsH	2	1	1	1	1	1	1
COG0671	I	Membrane-associated phospholipid phosphatase	2	1	2	2	1	1	2
COG0673	R	Predicted dehydrogenases and related proteins	7	7	6	6	7	8	8
COG0674	C	Pyruvate:ferredoxin oxidoreductase and related 2-oxoacid:ferredoxin oxidoreductases, alpha subunit	1	1	1	1	1	1	1
COG0675	L	Transposase and inactivated derivatives	1	3	2	4	7	6	5
COG0679	R	Predicted permeases	1	1	1	1	1	1	1
COG0681	U	Signal peptidase I	4	3	3	3	3	3	3
COG0682	M	Prolipoprotein diacylglyceryltransferase	2	1	4	1	1	2	1
COG0687	E	Spermidine/putrescine-binding periplasmic protein	1	1	1	2	1	2	2
COG0689	J	RNase PH	1	1	1	1	1	1	1
COG0690	U	Preprotein translocase subunit SecE	1	1	1	1	1	1	1
COG0691	O	tmRNA-binding protein	1	1	1	1	1	1	1
COG0692	L	Uracil DNA glycosylase	1	1	1	1	1	1	1
COG0693	R	Putative intracellular protease/amidase	3	2	3	2	2	2	2
COG0695	O	Glutaredoxin and related proteins	1	1	1	1	1	1	1
COG0697	GER	Permeases of the drug/metabolite transporter (DMT) superfamily	0	0	0	1	0	0	0
COG0698	G	Ribose 5-phosphate isomerase RpiB	2	0	0	0	0	0	2
COG0701	R	Predicted permeases	1	1	1	1	1	1	1
COG0702	MG	Predicted nucleoside-diphosphate-sugar epimerases	2	2	2	2	2	2	2
COG0703	E	Shikimate kinase	1	1	1	1	1	1	1
COG0704	P	Phosphate uptake regulator	1	1	1	1	1	1	1
COG0705	R	Uncharacterized membrane protein (homolog of Drosophila rhomboid)	1	1	1	1	1	1	1
COG0706	U	Preprotein translocase subunit YidC	2	2	2	2	2	2	2
COG0707	M	UDP-N-acetylglucosamine:LPS N-acetylglucosamine transferase	1	1	1	1	1	1	2
COG0708	L	Exonuclease III	1	1	1	1	1	1	1
COG0710	E	3-dehydroquinate dehydratase	1	1	1	1	1	1	1
COG0711	C	F0F1-type ATP synthase, subunit b	2	1	1	1	1	1	1
COG0712	C	F0F1-type ATP synthase, delta subunit (mitochondrial oligomycin sensitivity protein)	1	1	1	1	1	1	1
COG0714	R	MoxR-like ATPases	2	2	1	1	1	1	1
COG0715	P	ABC-type nitrate/sulfonate/bicarbonate transport systems, periplasmic components	1	2	1	1	1	1	1
COG0716	C	Flavodoxins	1	1	1	1	1	1	1
COG0718	S	Uncharacterized protein conserved in bacteria	1	1	1	1	1	1	1
COG0719	O	ABC-type transport system involved in Fe-S cluster assembly, permease component	2	2	2	2	2	2	2
COG0721	J	Asp-tRNAAsn/Glu-tRNAGln amidotransferase C subunit	1	1	1	1	1	1	1
COG0726	G	Predicted xylanase/chitin deacetylase	1	4	1	1	1	2	2
COG0730	R	Predicted permeases	1	1	1	1	1	1	1
COG0732	V	Restriction endonuclease S subunits	2	2	1	1	1	4	1
COG0735	P	Fe2+/Zn2+ uptake regulation proteins	3	3	3	3	3	3	3
COG0736	I	Phosphopantetheinyl transferase (holo-ACP synthase)	1	1	1	1	1	1	1
COG0737	F	5'-nucleotidase/2',3'-cyclic phosphodiesterase and related esterases	1	1	1	1	3	1	1
COG0739	M	Membrane proteins related to metalloendopeptidases	1	2	1	2	2	1	3
COG0740	OU	Protease subunit of ATP-dependent Clp proteases	2	1	1	2	2	1	1
COG0741	M	Soluble lytic murein transglycosylase and related regulatory proteins (some contain LysM/invasin domains)	1	1	2	4	3	4	2
COG0742	L	N6-adenine-specific methylase	1	1	1	1	1	1	1
COG0744	M	Membrane carboxypeptidase (penicillin-binding protein)	3	3	3	4	3	3	3
COG0745	TK	Response regulators consisting of a CheY-like receiver domain and a winged-helix DNA-binding domain	8	12	11	9	11	12	11
COG0747	E	ABC-type dipeptide transport system, periplasmic component	1	1	1	1	1	1	1
COG0749	L	DNA polymerase I - 3'-5' exonuclease and polymerase domains	2	1	1	1	1	1	1
COG0750	M	Predicted membrane-associated Zn-dependent proteases 1	1	1	1	1	1	1	1
COG0751	J	Glycyl-tRNA synthetase, beta subunit	1	1	1	1	1	1	1
COG0752	J	Glycyl-tRNA synthetase, alpha subunit	1	1	1	1	1	1	1
COG0756	F	dUTPase	1	1	1	1	1	1	1
COG0758	LU	Predicted Rossmann fold nucleotide-binding protein involved in DNA uptake	1	1	1	1	1	2	1
COG0759	S	Uncharacterized conserved protein	1	2	1	1	1	1	1
COG0760	O	Parvulin-like peptidyl-prolyl isomerase	3	3	3	3	3	2	3
COG0762	S	Predicted integral membrane protein	1	1	1	1	1	1	1
COG0764	I	3-hydroxymyristoyl/3-hydroxydecanoyl-(acyl carrier protein) dehydratases	2	2	2	2	2	2	2
COG0765	E	ABC-type amino acid transport system, permease component	6	6	6	6	6	6	6
COG0766	M	UDP-N-acetylglucosamine enolpyruvyl transferase	2	2	2	2	3	2	2
COG0768	M	Cell division protein FtsI/penicillin-binding protein 2	3	3	3	3	3	3	3
COG0769	M	UDP-N-acetylmuramyl tripeptide synthase	2	2	2	2	2	2	2
COG0770	M	UDP-N-acetylmuramyl pentapeptide synthase	1	1	1	1	1	1	1
COG0771	M	UDP-N-acetylmuramoylalanine-D-glutamate ligase	1	1	1	1	1	1	1
COG0772	D	Bacterial cell division membrane protein	3	3	3	3	4	3	4
COG0773	M	UDP-N-acetylmuramate-alanine ligase	1	1	1	1	1	1	1
COG0775	F	Nucleoside phosphorylase	1	1	1	1	1	1	1
COG0776	L	Bacterial nucleoid DNA-binding protein	1	1	1	1	1	1	1
COG0777	I	Acetyl-CoA carboxylase beta subunit	1	1	1	1	1	1	1
COG0778	C	Nitroreductase	1	1	1	1	1	1	1
COG0779	S	Uncharacterized protein conserved in bacteria	1	1	1	1	1	1	1
COG0781	K	Transcription termination factor	1	1	1	1	1	1	1
COG0782	K	Transcription elongation factor	1	1	1	1	1	1	1
COG0783	P	DNA-binding ferritin-like protein (oxidative damage protectant)	2	2	2	1	1	2	1
COG0787	M	Alanine racemase	1	1	1	1	2	1	1
COG0789	K	Predicted transcriptional regulators	5	4	5	7	5	7	5
COG0791	M	Cell wall-associated hydrolases (invasion-associated proteins)	2	1	2	4	3	3	2
COG0793	M	Periplasmic protease	0	1	0	0	0	0	0
COG0794	M	Predicted sugar phosphate isomerase involved in capsule formation	0	0	0	0	0	1	1
COG0796	M	Glutamate racemase	2	1	1	1	1	1	1
COG0799	S	Uncharacterized homolog of plant Iojap protein	1	1	1	1	1	1	1
COG0800	G	2-keto-3-deoxy-6-phosphogluconate aldolase	1	0	1	1	1	0	1
COG0802	R	Predicted ATPase or kinase	1	1	1	1	1	1	1
COG0803	P	ABC-type metal ion transport system, periplasmic component/surface adhesin	3	3	3	5	4	5	5
COG0806	J	RimM protein, required for 16S rRNA processing	1	1	1	1	1	1	1
COG0809	J	S-adenosylmethionine:tRNA-ribosyltransferase-isomerase (queuine synthetase)	1	1	1	1	1	1	1
COG0810	M	Periplasmic protein TonB, links inner and outer membranes	0	0	0	0	1	0	0
COG0812	M	UDP-N-acetylmuramate dehydrogenase	1	1	1	1	1	1	1
COG0813	F	Purine-nucleoside phosphorylase	1	1	1	1	1	1	1
COG0814	E	Amino acid permeases	0	0	0	1	0	0	0
COG0816	L	Predicted endonuclease involved in recombination (possible Holliday junction resolvase in Mycoplasmas and B. subtilis)	1	1	1	1	1	1	1
COG0818	M	Diacylglycerol kinase	1	1	1	1	1	1	1
COG0820	R	Predicted Fe-S-cluster redox enzyme	1	1	1	1	1	1	1
COG0822	C	NifU homolog involved in Fe-S cluster formation	1	1	1	1	1	1	1
COG0824	R	Predicted thioesterase	1	1	1	1	1	1	1
COG0825	I	Acetyl-CoA carboxylase alpha subunit	2	2	2	2	1	1	1
COG0826	O	Collagenase and related proteases	2	2	2	2	2	2	2
COG0827	L	Adenine-specific DNA methylase	1	1	1	1	1	1	1
COG0828	J	Ribosomal protein S21	1	1	1	1	1	1	1
COG0834	ET	ABC-type amino acid transport/signal transduction systems, periplasmic component/domain	5	5	5	6	6	5	5
COG0836	M	Mannose-1-phosphate guanylyltransferase	0	0	0	0	1	0	0
COG0838	C	NADH:ubiquinone oxidoreductase subunit 3 (chain A)	0	0	0	0	1	0	0
COG0840	NT	Methyl-accepting chemotaxis protein	0	1	1	2	1	1	1
COG0841	V	Cation/multidrug efflux pump	0	1	0	0	1	1	1
COG0842	V	ABC-type multidrug transport system, permease component	2	3	4	3	5	4	4
COG0845	M	Membrane-fusion protein	1	0	0	0	0	0	0
COG0846	K	NAD-dependent protein deacetylases, SIR2 family	1	1	1	1	1	1	1
COG0847	L	DNA polymerase III, epsilon subunit and related 3'-5' exonucleases	2	2	2	2	2	2	2
COG0849	D	Actin-like ATPase involved in cell division	1	1	1	1	1	1	1
COG0853	H	Aspartate 1-decarboxylase	0	0	0	0	1	1	1
COG0858	J	Ribosome-binding factor A	1	1	1	1	1	1	1
COG0860	M	N-acetylmuramoyl-L-alanine amidase	1	1	1	1	1	1	1
COG0863	L	DNA modification methylase	1	0	0	0	0	0	0
COG1001	F	Adenine deaminase	1	1	1	1	1	1	1
COG1002	V	Type II restriction enzyme, methylase subunits	0	0	1	0	0	0	0
COG1004	M	Predicted UDP-glucose 6-dehydrogenase	1	0	1	0	1	1	0
COG1011	R	Predicted hydrolase (HAD superfamily)	3	2	2	2	2	3	3
COG1012	C	NAD-dependent aldehyde dehydrogenases	1	1	1	1	1	2	1
COG1013	C	Pyruvate:ferredoxin oxidoreductase and related 2-oxoacid:ferredoxin oxidoreductases, beta subunit	1	1	1	1	1	1	1
COG1014	C	Pyruvate:ferredoxin oxidoreductase and related 2-oxoacid:ferredoxin oxidoreductases, gamma subunit	1	1	1	1	1	1	1
COG1015	G	Phosphopentomutase	1	1	1	1	1	1	1
COG1020	Q	Non-ribosomal peptide synthetase modules and related proteins	1	1	1	1	1	1	1
COG1023	G	Predicted 6-phosphogluconate dehydrogenase	0	1	1	1	1	1	1
COG1028	IQR	Dehydrogenases with different specificities (related to short-chain alcohol dehydrogenases)	5	6	7	6	6	5	6
COG1038	C	Pyruvate carboxylase	1	1	1	1	1	2	2
COG1039	L	Ribonuclease HIII	1	1	1	1	1	1	1
COG1040	R	Predicted amidophosphoribosyltransferases	1	1	1	1	1	2	1
COG1045	E	Serine acetyltransferase	2	1	1	1	1	1	1
COG1051	F	ADP-ribose pyrophosphatase	2	2	2	2	2	2	2
COG1052	CHR	Lactate dehydrogenase and related dehydrogenases	1	1	2	1	1	2	1
COG1053	C	Succinate dehydrogenase/fumarate reductase, flavoprotein subunit	1	1	1	1	1	1	1
COG1054	R	Predicted sulfurtransferase	1	1	1	1	1	1	1
COG1055	P	Na+/H+ antiporter NhaD and related arsenite permeases	1	1	1	1	1	2	1
COG1057	H	Nicotinic acid mononucleotide adenylyltransferase	1	1	1	1	1	1	1
COG1058	R	Predicted nucleotide-utilizing enzyme related to molybdopterin-biosynthesis enzyme MoeA	1	1	1	1	1	1	1
COG1063	ER	Threonine dehydrogenase and related Zn-dependent dehydrogenases	1	2	2	2	2	2	2
COG1066	O	Predicted ATP-dependent serine protease	1	1	1	1	1	1	1
COG1067	O	Predicted ATP-dependent protease	1	0	0	1	0	0	1
COG1070	G	Sugar (pentulose and hexulose) kinases	3	2	4	4	5	3	3
COG1071	C	Pyruvate/2-oxoglutarate dehydrogenase complex, dehydrogenase (E1) component, eukaryotic type, alpha subunit	1	1	1	1	1	1	1
COG1072	H	Panthothenate kinase	1	1	2	2	1	1	1
COG1073	R	Hydrolases of the alpha/beta superfamily	6	4	6	6	6	6	5
COG1074	L	ATP-dependent exoDNAse (exonuclease V) beta subunit (contains helicase and exonuclease domains)	1	1	1	1	1	1	1
COG1078	R	HD superfamily phosphohydrolases	1	1	1	1	1	1	1
COG1079	R	Uncharacterized ABC-type transport system, permease component	1	1	1	1	1	1	1
COG1080	G	Phosphoenolpyruvate-protein kinase (PTS system EI component in bacteria)	1	1	1	1	1	1	1
COG1082	G	Sugar phosphate isomerases/epimerases	2	2	3	3	4	5	3
COG1083	M	CMP-N-acetylneuraminic acid synthetase	1	0	0	1	0	0	1
COG1086	MG	Predicted nucleoside-diphosphate sugar epimerases	1	0	3	0	0	1	1
COG1087	M	UDP-glucose 4-epimerase	1	1	1	1	1	1	1
COG1088	M	dTDP-D-glucose 4,6-dehydratase	1	1	1	1	1	1	1
COG1091	M	dTDP-4-dehydrorhamnose reductase	2	1	1	1	1	1	1
COG1092	R	Predicted SAM-dependent methyltransferases	1	1	1	1	1	1	1
COG1098	J	Predicted RNA binding protein (contains ribosomal protein S1 domain)	2	2	2	2	2	2	2
COG1101	R	ABC-type uncharacterized transport system, ATPase component	2	2	2	2	2	2	2
COG1104	E	Cysteine sulfinate desulfinase/cysteine desulfurase and related enzymes	2	2	2	2	2	2	2
COG1105	G	Fructose-1-phosphate kinase and related fructose-6-phosphate kinase (PfkB)	3	2	3	4	2	4	2
COG1108	P	ABC-type Mn2+/Zn2+ transport systems, permease components	2	2	2	3	2	3	3
COG1109	G	Phosphomannomutase	3	3	3	4	4	3	5
COG1113	E	Gamma-aminobutyrate permease and related permeases	4	4	4	4	4	4	4
COG1114	E	Branched-chain amino acid permeases	2	2	2	2	2	2	2
COG1116	P	ABC-type nitrate/sulfonate/bicarbonate transport system, ATPase component	1	1	1	1	1	1	1
COG1117	P	ABC-type phosphate transport system, ATPase component	2	2	2	2	2	2	2
COG1120	PH	ABC-type cobalamin/Fe3+-siderophores transport systems, ATPase components	1	1	1	1	1	1	1
COG1121	P	ABC-type Mn/Zn transport systems, ATPase component	2	2	2	3	2	3	3
COG1122	P	ABC-type cobalt transport system, ATPase component	3	2	2	3	2	3	3
COG1125	E	ABC-type proline/glycine betaine transport systems, ATPase components	2	2	2	2	2	2	2
COG1126	E	ABC-type polar amino acid transport system, ATPase component	4	4	4	4	4	4	4
COG1129	G	ABC-type sugar transport system, ATPase component	1	2	2	2	2	2	2
COG1131	V	ABC-type multidrug transport system, ATPase component	5	6	6	7	8	8	8
COG1132	V	ABC-type multidrug transport system, ATPase and permease components	13	14	14	15	15	16	15
COG1134	GM	ABC-type polysaccharide/polyol phosphate transport system, ATPase component	1	1	1	1	1	1	1
COG1135	P	ABC-type metal ion transport system, ATPase component	3	2	2	2	2	2	2
COG1136	V	ABC-type antimicrobial peptide transport system, ATPase component	9	8	8	8	9	9	10
COG1141	C	Ferredoxin	1	1	1	1	1	1	1
COG1154	HI	Deoxyxylulose-5-phosphate synthase	1	1	1	1	1	2	1
COG1155	C	Archaeal/vacuolar-type H+-ATPase subunit A	1	1	1	1	1	1	1
COG1156	C	Archaeal/vacuolar-type H+-ATPase subunit B	1	1	1	1	1	1	1
COG1158	K	Transcription termination factor	1	1	1	1	1	1	1
COG1159	R	GTPase	1	1	1	1	1	1	1
COG1160	R	Predicted GTPases	1	1	1	1	1	1	1
COG1161	R	Predicted GTPases	2	2	2	2	2	2	2
COG1162	R	Predicted GTPases	1	1	1	1	1	1	1
COG1164	E	Oligoendopeptidase F	2	2	2	2	2	2	2
COG1167	KE	Transcriptional regulators containing a DNA-binding HTH domain and an aminotransferase domain (MocR family) and their eukaryotic orthologs	2	2	2	2	2	2	2
COG1168	E	Bifunctional PLP-dependent enzyme with beta-cystathionase and maltose regulon repressor activities	2	1	1	1	1	1	1
COG1173	EP	ABC-type dipeptide/oligopeptide/nickel transport systems, permease components	3	2	2	2	2	2	2
COG1174	E	ABC-type proline/glycine betaine transport systems, permease component	3	3	3	3	3	3	3
COG1175	G	ABC-type sugar transport systems, permease components	9	7	9	9	10	8	9
COG1176	E	ABC-type spermidine/putrescine transport system, permease component I	1	1	1	1	1	1	2
COG1177	E	ABC-type spermidine/putrescine transport system, permease component II	1	1	1	1	1	2	1
COG1180	O	Pyruvate-formate lyase-activating enzyme	1	1	1	1	1	2	1
COG1181	M	D-alanine-D-alanine ligase and related ATP-grasp enzymes	2	2	3	2	2	3	2
COG1182	I	Acyl carrier protein phosphodiesterase	1	1	1	1	1	1	1
COG1185	J	Polyribonucleotide nucleotidyltransferase (polynucleotide phosphorylase)	1	1	1	1	1	1	1
COG1186	J	Protein chain release factor B	1	1	1	1	1	1	1
COG1187	J	16S rRNA uridine-516 pseudouridylate synthase and related pseudouridylate synthases	3	3	3	3	3	3	3
COG1188	J	Ribosome-associated heat shock protein implicated in the recycling of the 50S subunit (S4 paralog)	1	1	1	1	1	1	1
COG1189	J	Predicted rRNA methylase	1	1	1	1	2	1	1
COG1190	J	Lysyl-tRNA synthetase (class II)	1	1	1	1	1	1	1
COG1191	K	DNA-directed RNA polymerase specialized sigma subunit	0	0	0	1	1	1	1
COG1192	D	ATPases involved in chromosome partitioning	2	2	5	3	5	5	4
COG1193	L	Mismatch repair ATPase (MutS family)	2	2	2	2	2	2	2
COG1194	L	A/G-specific DNA glycosylase	1	1	1	1	1	1	1
COG1195	L	Recombinational DNA repair ATPase (RecF pathway)	1	1	1	1	1	1	1
COG1196	D	Chromosome segregation ATPases	1	2	1	1	1	1	1
COG1197	LK	Transcription-repair coupling factor (superfamily II helicase)	1	1	1	1	1	1	1
COG1198	L	Primosomal protein N' (replication factor Y) - superfamily II helicase	2	2	2	2	2	2	2
COG1199	KL	Rad3-related DNA helicases	2	2	2	2	2	2	2
COG1200	LK	RecG-like helicase	1	1	1	1	1	1	1
COG1206	J	NAD(FAD)-utilizing enzyme possibly involved in translation	1	1	1	1	2	1	1
COG1207	M	N-acetylglucosamine-1-phosphate uridyltransferase (contains nucleotidyltransferase and I-patch acetyltransferase domains)	1	1	1	1	1	1	1
COG1209	M	dTDP-glucose pyrophosphorylase	1	1	1	1	1	1	1
COG1210	M	UDP-glucose pyrophosphorylase	2	2	2	2	2	2	2
COG1211	I	4-diphosphocytidyl-2-methyl-D-erithritol synthase	0	0	1	1	0	0	0
COG1214	O	Inactive homolog of metal-dependent proteases, putative molecular chaperone	1	1	1	1	1	1	1
COG1215	M	Glycosyltransferases, probably involved in cell wall biogenesis	1	1	1	1	1	1	1
COG1216	R	Predicted glycosyltransferases	1	1	1	1	1	1	1
COG1217	T	Predicted membrane GTPase involved in stress response	1	2	1	1	2	3	1
COG1219	O	ATP-dependent protease Clp, ATPase subunit	1	2	2	2	3	2	2
COG1220	O	ATP-dependent protease HslVU (ClpYQ), ATPase subunit	1	1	1	1	1	1	1
COG1221	KT	Transcriptional regulators containing an AAA-type ATPase domain and a DNA-binding domain	5	3	4	5	7	7	4
COG1226	P	Kef-type K+ transport systems, predicted NAD-binding component	0	0	0	0	1	0	0
COG1227	C	Inorganic pyrophosphatase/exopolyphosphatase	1	1	1	1	1	1	1
COG1230	P	Co/Zn/Cd efflux system component	1	1	1	1	1	1	1
COG1234	R	Metal-dependent hydrolases of the beta-lactamase superfamily III	2	2	2	2	2	2	2
COG1235	R	Metal-dependent hydrolases of the beta-lactamase superfamily I	1	1	1	1	1	1	1
COG1237	R	Metal-dependent hydrolases of the beta-lactamase superfamily II	0	0	0	0	1	0	0
COG1242	R	Predicted Fe-S oxidoreductase	1	1	1	1	1	1	1
COG1247	M	Sortase and related acyltransferases	0	0	0	0	0	0	1
COG1249	C	Pyruvate/2-oxoglutarate dehydrogenase complex, dihydrolipoamide dehydrogenase (E3) component, and related enzymes	4	4	4	4	4	5	5
COG1252	C	NADH dehydrogenase, FAD-containing subunit	1	0	1	1	1	1	1
COG1253	R	Hemolysins and related proteins containing CBS domains	2	2	2	2	2	2	2
COG1254	C	Acylphosphatases	1	1	1	1	1	1	1
COG1256	N	Flagellar hook-associated protein	0	1	1	1	1	1	1
COG1257	I	Hydroxymethylglutaryl-CoA reductase	1	1	1	1	1	1	1
COG1263	G	Phosphotransferase system IIC components, glucose/maltose/N-acetylglucosamine-specific	13	12	12	10	12	16	11
COG1264	G	Phosphotransferase system IIB components	12	9	12	10	12	15	11
COG1266	R	Predicted metal-dependent membrane protease	4	1	3	3	3	2	3
COG1267	I	Phosphatidylglycerophosphatase A and related proteins	1	1	1	1	1	1	1
COG1268	R	Uncharacterized conserved protein	1	1	1	1	1	1	1
COG1269	C	Archaeal/vacuolar-type H+-ATPase subunit I	1	1	1	1	1	1	1
COG1272	R	Predicted membrane protein, hemolysin III homolog	1	1	1	1	1	1	1
COG1275	P	Tellurite resistance protein and related permeases	1	1	1	1	1	1	1
COG1277	R	ABC-type transport system involved in multi-copper enzyme maturation, permease component	2	2	2	2	2	2	1
COG1278	K	Cold shock proteins	7	8	6	5	7	5	6
COG1281	O	Disulfide bond chaperones of the HSP33 family	1	1	1	1	1	1	1
COG1284	S	Uncharacterized conserved protein	6	6	6	6	6	6	7
COG1285	S	Uncharacterized membrane protein	1	1	1	1	1	1	1
COG1286	R	Uncharacterized membrane protein, required for colicin V production	1	1	1	1	1	2	1
COG1288	S	Predicted membrane protein	2	2	2	2	3	3	2
COG1289	S	Predicted membrane protein	1	0	2	1	1	1	1
COG1293	K	Predicted RNA-binding protein homologous to eukaryotic snRNP	1	1	1	2	2	1	1
COG1295	S	Predicted membrane protein	1	1	1	1	1	1	1
COG1296	E	Predicted branched-chain amino acid permease (azaleucine resistance)	2	2	2	2	2	2	2
COG1299	G	Phosphotransferase system, fructose-specific IIC component	5	5	4	5	5	6	4
COG1300	S	Uncharacterized membrane protein	0	1	0	0	0	0	0
COG1302	S	Uncharacterized protein conserved in bacteria	4	4	4	4	4	5	4
COG1304	C	L-lactate dehydrogenase (FMN-dependent) and related alpha-hydroxy acid dehydrogenases	3	3	3	3	3	3	3
COG1305	E	Transglutaminase-like enzymes, putative cysteine proteases	1	2	1	1	1	2	1
COG1307	S	Uncharacterized protein conserved in bacteria	4	4	4	4	4	4	4
COG1309	K	Transcriptional regulator	12	11	12	12	11	11	13
COG1312	G	D-mannonate dehydratase	1	1	2	2	1	2	2
COG1314	U	Preprotein translocase subunit SecG	1	1	1	1	1	1	1
COG1316	K	Transcriptional regulator	5	6	5	5	6	5	6
COG1321	K	Mn-dependent transcriptional regulator	1	1	1	2	1	2	2
COG1323	R	Predicted nucleotidyltransferase	1	1	1	1	1	1	1
COG1327	K	Predicted transcriptional regulator, consists of a Zn-ribbon and ATP-cone domains	1	1	1	1	1	1	1
COG1328	F	Oxygen-sensitive ribonucleoside-triphosphate reductase	1	1	1	1	1	1	1
COG1335	Q	Amidases related to nicotinamidase	5	4	5	5	5	5	5
COG1346	M	Putative effector of murein hydrolase	1	1	1	1	1	1	1
COG1349	KG	Transcriptional regulators of sugar metabolism	5	5	5	6	5	6	5
COG1354	S	Uncharacterized conserved protein	1	1	1	1	1	1	1
COG1357	S	Uncharacterized low-complexity proteins	1	2	2	2	2	2	2
COG1358	J	Ribosomal protein HS6-type (S12/L30/L7a)	1	1	1	1	1	1	1
COG1359	S	Uncharacterized conserved protein	0	1	1	1	1	1	1
COG1363	G	Cellulase M and related proteins	2	2	2	2	2	2	2
COG1368	M	Phosphoglycerol transferase and related proteins, alkaline phosphatase superfamily	3	4	4	4	4	3	4
COG1376	S	Uncharacterized protein conserved in bacteria	1	1	1	1	1	1	1
COG1378	K	Predicted transcriptional regulators	0	0	0	0	0	1	1
COG1380	R	Putative effector of murein hydrolase LrgA	1	1	1	1	1	1	1
COG1381	L	Recombinational DNA repair protein (RecF pathway)	1	1	1	1	1	1	1
COG1385	S	Uncharacterized protein conserved in bacteria	1	1	1	1	1	1	1
COG1386	K	Predicted transcriptional regulator containing the HTH domain	1	1	1	1	1	1	1
COG1387	ER	Histidinol phosphatase and related hydrolases of the PHP family	0	0	2	1	0	1	0
COG1388	M	FOG: LysM repeat	1	3	1	1	1	1	1
COG1393	P	Arsenate reductase and related proteins, glutaredoxin family	6	5	5	6	5	5	6
COG1394	C	Archaeal/vacuolar-type H+-ATPase subunit D	1	1	1	1	1	1	1
COG1396	K	Predicted transcriptional regulators	15	13	13	17	21	21	20
COG1399	R	Predicted metal-binding, possibly nucleic acid-binding protein	1	2	2	2	1	1	2
COG1401	V	GTPase subunit of restriction endonuclease	1	0	0	0	1	0	0
COG1403	V	Restriction endonuclease	0	0	0	0	0	0	1
COG1404	O	Subtilisin-like serine proteases	1	1	2	0	1	0	0
COG1409	R	Predicted phosphohydrolases	1	1	1	1	3	1	1
COG1414	K	Transcriptional regulator	1	0	1	1	1	0	1
COG1416	S	Uncharacterized conserved protein	1	1	1	1	1	1	1
COG1418	R	Predicted HD superfamily hydrolase	3	3	3	3	3	3	3
COG1420	K	Transcriptional regulator of heat shock gene	1	1	1	1	1	1	1
COG1426	S	Uncharacterized protein conserved in bacteria	1	1	1	1	1	1	1
COG1428	F	Deoxynucleoside kinases	3	3	3	3	3	3	3
COG1434	S	Uncharacterized conserved protein	2	2	2	2	2	2	3
COG1435	F	Thymidine kinase	1	1	1	1	1	1	1
COG1436	C	Archaeal/vacuolar-type H+-ATPase subunit F	1	1	1	1	1	1	1
COG1438	K	Arginine repressor	3	3	3	3	3	3	3
COG1440	G	Phosphotransferase system cellobiose-specific component IIB	5	5	4	4	4	5	4
COG1442	M	Lipopolysaccharide biosynthesis proteins, LPS:glycosyltransferases	2	2	2	2	2	2	2
COG1445	G	Phosphotransferase system fructose-specific component IIB	5	4	3	4	4	5	3
COG1447	G	Phosphotransferase system cellobiose-specific component IIA	4	4	4	4	4	3	5
COG1454	C	Alcohol dehydrogenase, class IV	3	1	2	2	3	3	2
COG1455	G	Phosphotransferase system cellobiose-specific component IIC	11	9	9	8	12	10	12
COG1459	NU	Type II secretory pathway, component PulF	1	1	1	1	1	1	1
COG1461	R	Predicted kinase related to dihydroxyacetone kinase	1	2	1	1	1	2	1
COG1464	P	ABC-type metal ion transport system, periplasmic component/surface antigen	4	2	2	2	2	2	2
COG1466	L	DNA polymerase III, delta subunit	1	1	1	1	1	1	1
COG1472	G	Beta-glucosidase-related glycosidases	0	0	0	0	0	0	1
COG1473	R	Metal-dependent amidase/aminoacylase/carboxypeptidase	2	2	2	2	2	2	2
COG1475	K	Predicted transcriptional regulators	1	1	2	1	1	1	1
COG1476	K	Predicted transcriptional regulators	0	0	1	0	1	1	0
COG1477	H	Membrane-associated lipoprotein involved in thiamine biosynthesis	1	0	1	1	1	0	1
COG1479	S	Uncharacterized conserved protein	0	0	0	0	0	0	1
COG1480	R	Predicted membrane-associated HD superfamily hydrolase	1	2	1	1	1	2	1
COG1481	S	Uncharacterized protein conserved in bacteria	1	1	1	1	1	1	1
COG1482	G	Phosphomannose isomerase	1	1	1	1	2	1	1
COG1484	L	DNA replication protein	1	1	2	2	2	4	2
COG1486	G	Alpha-galactosidases/6-phospho-beta-glucosidases, family 4 of glycosyl hydrolases	3	2	2	2	3	3	2
COG1488	H	Nicotinic acid phosphoribosyltransferase	1	1	1	1	1	1	1
COG1489	R	DNA-binding protein, stimulates sugar fermentation	1	1	1	1	1	1	1
COG1490	J	D-Tyr-tRNAtyr deacylase	1	1	1	1	1	1	1
COG1493	T	Serine kinase of the HPr protein, regulates carbohydrate metabolism	1	1	1	1	1	1	1
COG1501	G	Alpha-glucosidases, family 31 of glycosyl hydrolases	0	0	0	0	2	1	0
COG1502	I	Phosphatidylserine/phosphatidylglycerophosphate/cardiolipin synthases and related enzymes	2	2	2	2	2	2	2
COG1506	E	Dipeptidyl aminopeptidases/acylaminoacyl-peptidases	1	0	0	0	1	0	0
COG1508	K	DNA-directed RNA polymerase specialized sigma subunit, sigma54 homolog	1	2	1	1	1	1	1
COG1511	S	Predicted membrane protein	2	1	1	1	1	1	1
COG1512	R	Beta-propeller domains of methanol dehydrogenase type	1	1	1	1	1	1	1
COG1522	K	Transcriptional regulators	0	0	1	0	2	2	1
COG1524	R	Uncharacterized proteins of the AP superfamily	0	0	0	0	0	1	0
COG1527	C	Archaeal/vacuolar-type H+-ATPase subunit C	1	1	1	1	1	1	1
COG1534	J	Predicted RNA-binding protein containing KH domain, possibly ribosomal protein	1	1	1	1	1	1	1
COG1538	MU	Outer membrane protein	0	0	0	0	0	1	1
COG1541	H	Coenzyme F390 synthetase	0	0	0	0	1	0	0
COG1544	J	Ribosome-associated protein Y (PSrp-1)	1	1	1	1	1	1	1
COG1546	R	Uncharacterized protein (competence- and mitomycin-induced)	1	1	1	1	1	1	1
COG1554	G	Trehalose and maltose hydrolases (possible phosphorylases)	2	2	2	2	2	2	2
COG1555	L	DNA uptake protein and related DNA-binding proteins	1	1	1	1	1	1	1
COG1559	R	Predicted periplasmic solute-binding protein	1	1	1	1	1	1	1
COG1561	S	Uncharacterized stress-induced protein	1	1	1	1	1	1	2
COG1564	H	Thiamine pyrophosphokinase	1	1	1	1	1	1	1
COG1566	V	Multidrug resistance efflux pump	0	1	0	0	0	0	0
COG1570	L	Exonuclease VII, large subunit	1	1	1	1	2	1	1
COG1573	L	Uracil-DNA glycosylase	1	1	1	1	1	1	1
COG1574	R	Predicted metal-dependent hydrolase with the TIM-barrel fold	0	0	0	0	2	2	0
COG1575	H	1,4-dihydroxy-2-naphthoate octaprenyltransferase	2	1	1	1	1	0	2
COG1576	S	Uncharacterized conserved protein	1	1	1	1	1	1	1
COG1577	I	Mevalonate kinase	2	2	2	2	2	2	2
COG1589	M	Cell division septal protein	1	1	1	1	1	1	1
COG1593	G	TRAP-type C4-dicarboxylate transport system, large permease component	1	1	1	1	1	2	1
COG1595	K	DNA-directed RNA polymerase specialized sigma subunit, sigma24 homolog	2	3	4	4	3	4	4
COG1596	M	Periplasmic protein involved in polysaccharide export	0	0	0	1	0	0	1
COG1597	IR	Sphingosine kinase and enzymes related to eukaryotic diacylglycerol kinase	4	4	4	4	4	4	4
COG1598	S	Uncharacterized conserved protein	0	0	1	0	0	0	0
COG1600	C	Uncharacterized Fe-S protein	1	1	1	1	1	1	1
COG1605	E	Chorismate mutase	1	1	1	1	1	1	1
COG1609	K	Transcriptional regulators	16	14	16	14	13	17	15
COG1610	S	Uncharacterized conserved protein	1	1	1	1	1	2	1
COG1611	R	Predicted Rossmann fold nucleotide-binding protein	1	1	1	1	1	1	1
COG1619	V	Uncharacterized proteins, homologs of microcin C7 resistance protein MccF	1	1	1	1	1	1	1
COG1621	G	Beta-fructosidases (levanase/invertase)	2	1	1	2	0	5	1
COG1624	S	Uncharacterized conserved protein	1	1	1	1	1	1	1
COG1636	S	Uncharacterized protein conserved in bacteria	1	1	1	1	1	1	2
COG1638	G	TRAP-type C4-dicarboxylate transport system, periplasmic component	1	1	1	1	1	1	1
COG1643	L	HrpA-like helicases	0	0	1	0	0	0	0
COG1647	R	Esterase/lipase	1	1	1	1	1	1	1
COG1651	O	Protein-disulfide isomerase	1	1	1	1	1	1	1
COG1652	S	Uncharacterized protein containing LysM domain	1	0	1	0	0	0	0
COG1653	G	ABC-type sugar transport system, periplasmic component	8	6	8	8	11	9	9
COG1654	K	Biotin operon repressor	1	1	1	1	1	1	1
COG1658	L	Small primase-like proteins (Toprim domain)	1	1	1	1	1	1	1
COG1660	R	Predicted P-loop-containing kinase	1	1	1	1	1	1	1
COG1666	S	Uncharacterized protein conserved in bacteria	1	1	1	1	1	1	1
COG1668	CP	ABC-type Na+ efflux pump, permease component	1	1	1	1	1	1	1
COG1669	R	Predicted nucleotidyltransferases	0	1	0	0	0	0	0
COG1670	J	Acetyltransferases, including N-acetylases of ribosomal proteins	2	1	1	1	1	2	2
COG1671	S	Uncharacterized protein conserved in bacteria	1	1	1	1	1	1	1
COG1672	R	Predicted ATPase (AAA+ superfamily)	1	0	0	0	0	0	0
COG1674	D	DNA segregation ATPase FtsK/SpoIIIE and related proteins	3	1	2	4	4	4	3
COG1680	V	Beta-lactamase class C and other penicillin binding proteins	3	2	2	2	2	2	3
COG1682	GM	ABC-type polysaccharide/polyol phosphate export systems, permease component	1	1	1	1	1	1	1
COG1683	S	Uncharacterized conserved protein	1	1	1	1	1	1	1
COG1686	M	D-alanyl-D-alanine carboxypeptidase	1	1	1	1	2	1	1
COG1692	S	Uncharacterized protein conserved in bacteria	1	1	1	1	1	1	1
COG1694	R	Predicted pyrophosphatase	2	2	3	2	2	2	3
COG1695	K	Predicted transcriptional regulators	5	4	4	4	4	4	4
COG1696	M	Predicted membrane protein involved in D-alanine export	1	1	1	1	1	1	1
COG1702	T	Phosphate starvation-inducible protein PhoH, predicted ATPase	1	1	1	1	1	1	1
COG1705	NU	Muramidase (flagellum-specific)	7	6	6	7	6	6	7
COG1708	R	Predicted nucleotidyltransferases	0	0	1	0	0	1	1
COG1713	H	Predicted HD superfamily hydrolase involved in NAD metabolism	1	1	1	1	1	1	1
COG1714	S	Predicted membrane protein/domain	1	1	2	1	1	1	2
COG1721	R	Uncharacterized conserved protein (some members contain a von Willebrand factor type A (vWA) domain)	1	1	1	1	1	1	1
COG1722	L	Exonuclease VII small subunit	1	1	1	1	1	1	1
COG1732	M	Periplasmic glycine betaine/choline-binding (lipo)protein of an ABC-type transport system (osmoprotectant binding protein)	2	2	2	2	2	2	2
COG1733	K	Predicted transcriptional regulators	2	2	2	2	2	2	2
COG1737	K	Transcriptional regulators	5	7	7	5	7	10	5
COG1739	S	Uncharacterized conserved protein	1	1	1	1	1	1	1
COG1744	R	Uncharacterized ABC-type transport system, periplasmic component/surface lipoprotein	1	1	1	1	2	1	1
COG1752	R	Predicted esterase of the alpha-beta hydrolase superfamily	1	1	1	1	1	1	1
COG1757	C	Na+/H+ antiporter	2	2	2	2	2	2	2
COG1758	K	DNA-directed RNA polymerase, subunit K/omega	1	1	1	1	1	1	1
COG1760	E	L-serine deaminase	2	2	2	2	2	2	2
COG1762	GT	Phosphotransferase system mannitol/fructose-specific IIA domain (Ntr-type)	13	10	8	9	9	13	9
COG1764	O	Predicted redox protein, regulator of disulfide bond formation	3	3	3	2	2	3	2
COG1765	O	Predicted redox protein, regulator of disulfide bond formation	1	0	0	0	0	1	0
COG1767	H	Triphosphoribosyl-dephospho-CoA synthetase	1	1	1	1	1	1	2
COG1774	S	Uncharacterized homolog of PSP1	1	2	1	1	1	1	1
COG1780	F	Protein involved in ribonucleotide reduction	2	2	1	1	1	1	1
COG1783	R	Phage terminase large subunit	0	2	0	0	0	1	0
COG1792	M	Cell shape-determining protein	1	1	1	1	1	1	1
COG1794	M	Aspartate racemase	1	1	1	1	1	1	1
COG1799	S	Uncharacterized protein conserved in bacteria	1	1	1	1	1	1	1
COG1801	S	Uncharacterized conserved protein	1	1	1	1	1	1	1
COG1802	K	Transcriptional regulators	2	3	3	3	3	3	3
COG1803	G	Methylglyoxal synthase	1	1	1	1	1	1	1
COG1806	S	Uncharacterized protein conserved in bacteria	1	1	1	1	1	1	1
COG1811	R	Uncharacterized membrane protein, possible Na+ channel or pump	1	1	1	1	1	1	1
COG1813	K	Predicted transcription factor, homolog of eukaryotic MBF1	0	0	0	0	1	0	0
COG1819	GC	Glycosyl transferases, related to UDP-glucuronosyltransferase	0	1	1	1	1	1	1
COG1820	G	N-acetylglucosamine-6-phosphate deacetylase	1	1	1	1	1	1	1
COG1823	R	Predicted Na+/dicarboxylate symporter	1	1	1	1	1	1	1
COG1825	J	Ribosomal protein L25 (general stress protein Ctc)	1	1	1	1	1	1	1
COG1827	R	Predicted small molecule binding protein (contains 3H domain)	1	1	1	1	1	1	1
COG1828	F	Phosphoribosylformylglycinamidine (FGAM) synthase, PurS component	1	1	1	1	1	1	1
COG1832	R	Predicted CoA-binding protein	1	1	1	1	1	1	1
COG1835	I	Predicted acyltransferases	2	1	1	1	1	1	1
COG1837	R	Predicted RNA-binding protein (contains KH domain)	1	1	1	1	1	1	1
COG1840	P	ABC-type Fe3+ transport system, periplasmic component	0	0	0	0	0	1	0
COG1841	J	Ribosomal protein L30/L7E	1	1	1	1	1	1	1
COG1846	K	Transcriptional regulators	6	7	7	8	8	8	6
COG1847	R	Predicted RNA-binding protein	1	1	1	1	2	1	1
COG1853	R	Conserved protein/domain typically associated with flavoprotein oxygenases, DIM6/NTAB family	2	2	2	2	2	3	2
COG1854	T	LuxS protein involved in autoinducer AI2 synthesis	2	1	1	2	2	2	1
COG1858	P	Cytochrome c peroxidase	0	0	1	1	0	0	1
COG1862	U	Preprotein translocase subunit YajC	1	1	1	1	1	1	1
COG1866	C	Phosphoenolpyruvate carboxykinase (ATP)	1	1	1	1	1	1	1
COG1869	G	ABC-type ribose transport system, auxiliary component	1	1	1	1	1	1	1
COG1874	G	Beta-galactosidase	1	0	0	0	2	0	1
COG1876	M	D-alanyl-D-alanine carboxypeptidase	1	1	2	1	2	3	1
COG1878	R	Predicted metal-dependent hydrolase	0	1	1	1	1	1	1
COG1879	G	ABC-type sugar transport system, periplasmic component	1	1	1	1	1	2	1
COG1882	C	Pyruvate-formate lyase	1	2	1	2	1	1	2
COG1886	NU	Flagellar motor switch/type III secretory pathway protein	0	1	0	0	0	0	0
COG1887	M	Putative glycosyl/glycerophosphate transferases involved in teichoic acid biosynthesis TagF/TagB/EpsJ/RodC	0	1	0	0	1	1	1
COG1893	H	Ketopantoate reductase	2	2	2	2	2	2	1
COG1896	R	Predicted hydrolases of HD superfamily	1	1	1	1	1	1	1
COG1898	M	dTDP-4-dehydrorhamnose 3,5-epimerase and related enzymes	1	1	2	1	1	1	1
COG1902	C	NADH:flavin oxidoreductases, Old Yellow Enzyme family	1	1	1	1	1	1	1
COG1904	G	Glucuronate isomerase	1	0	1	1	1	1	1
COG1914	P	Mn2+ and Fe2+ transporters of the NRAMP family	1	1	1	1	2	1	1
COG1917	S	Uncharacterized conserved protein, contains double-stranded beta-helix domain	1	1	1	1	1	1	1
COG1918	P	Fe2+ transport system protein A	1	1	1	1	1	1	1
COG1921	E	Selenocysteine synthase [seryl-tRNASer selenium transferase	1	0	0	1	1	1	0
COG1925	G	Phosphotransferase system, HPr-related proteins	1	1	1	1	1	1	1
COG1929	G	Glycerate kinase	2	3	4	2	3	2	2
COG1937	S	Uncharacterized protein conserved in bacteria	1	1	1	1	1	1	1
COG1939	S	Uncharacterized protein conserved in bacteria	1	1	1	1	1	1	1
COG1940	KG	Transcriptional regulator/sugar kinase	5	6	6	5	6	6	7
COG1942	R	Uncharacterized protein, 4-oxalocrotonate tautomerase homolog	1	1	1	1	1	1	1
COG1943	L	Transposase and inactivated derivatives	0	0	2	3	3	3	4
COG1947	I	4-diphosphocytidyl-2C-methyl-D-erythritol 2-phosphate synthase	1	1	1	1	1	1	1
COG1950	S	Predicted membrane protein	1	1	1	1	1	1	1
COG1956	T	GAF domain-containing protein	1	1	1	1	1	1	1
COG1957	F	Inosine-uridine nucleoside N-ribohydrolase	1	1	1	1	2	2	1
COG1959	K	Predicted transcriptional regulator	1	1	1	1	1	1	1
COG1961	L	Site-specific recombinases, DNA invertase Pin homologs	5	4	9	4	9	8	10
COG1968	V	Uncharacterized bacitracin resistance protein	1	1	1	1	1	2	1
COG1970	M	Large-conductance mechanosensitive channel	1	1	1	1	1	1	1
COG1972	F	Nucleoside permease	1	1	2	1	1	1	1
COG1974	KT	SOS-response transcriptional repressors (RecA-mediated autopeptidases)	2	1	1	1	1	2	1
COG1979	C	Uncharacterized oxidoreductases, Fe-dependent alcohol dehydrogenase family	0	0	0	1	0	0	1
COG1983	KT	Putative stress-responsive transcriptional regulator	1	1	1	1	1	1	1
COG1989	NOU	Type II secretory pathway, prepilin signal peptidase PulO and related peptidases	1	1	1	1	1	1	1
COG2001	S	Uncharacterized protein conserved in bacteria	1	1	1	1	1	1	1
COG2003	L	DNA repair proteins	1	1	1	1	1	2	1
COG2011	P	ABC-type metal ion transport system, permease component	3	2	2	2	2	2	3
COG2015	Q	Alkyl sulfatase and related hydrolases	1	0	0	0	0	0	0
COG2017	G	Galactose mutarotase and related enzymes	6	4	4	4	4	4	5
COG2026	JD	Cytotoxic translational repressor of toxin-antitoxin stability system	2	1	1	0	0	2	1
COG2030	I	Acyl dehydratase	1	1	1	1	1	1	1
COG2035	S	Predicted membrane protein	1	1	1	1	1	1	1
COG2039	O	Pyrrolidone-carboxylate peptidase (N-terminal pyroglutamyl peptidase)	1	1	1	1	1	1	1
COG2065	F	Pyrimidine operon attenuation protein/uracil phosphoribosyltransferase	1	1	1	1	1	1	1
COG2066	E	Glutaminase	0	1	1	1	1	1	1
COG2071	R	Predicted glutamine amidotransferases	1	1	1	1	1	1	1
COG2076	P	Membrane transporters of cations and cationic drugs	1	1	1	1	2	1	2
COG2077	O	Peroxiredoxin	1	0	0	0	0	0	0
COG2081	R	Predicted flavoproteins	1	1	1	1	1	1	1
COG2084	I	3-hydroxyisobutyrate dehydrogenase and related beta-hydroxyacid dehydrogenases	2	1	1	1	1	1	1
COG2089	M	Sialic acid synthase	1	0	0	0	0	0	1
COG2094	L	3-methyladenine DNA glycosylase	1	1	1	1	1	1	1
COG2096	S	Uncharacterized conserved protein	1	1	0	0	0	0	0
COG2103	R	Predicted sugar phosphate isomerase	1	2	2	2	2	2	2
COG2113	E	ABC-type proline/glycine betaine transport systems, periplasmic components	1	1	1	1	1	1	1
COG2115	G	Xylose isomerase	0	0	0	0	1	0	0
COG2116	P	Formate/nitrite family of transporters	2	1	2	1	1	1	1
COG2124	Q	Cytochrome P450	1	1	1	1	1	1	1
COG2131	F	Deoxycytidylate deaminase	1	1	1	1	1	1	1
COG2132	Q	Putative multicopper oxidases	0	0	1	0	0	0	0
COG2133	G	Glucose/sorbosone dehydrogenases	0	1	0	0	1	1	1
COG2135	S	Uncharacterized conserved protein	1	1	1	2	1	1	2
COG2137	R	Uncharacterized protein conserved in bacteria	1	1	1	1	1	1	1
COG2141	C	Coenzyme F420-dependent N5,N10-methylene tetrahydromethanopterin reductase and related flavin-dependent oxidoreductases	1	0	1	1	1	1	0
COG2148	M	Sugar transferases involved in lipopolysaccharide synthesis	2	1	2	2	2	2	2
COG2151	R	Predicted metal-sulfur cluster biosynthetic enzyme	1	1	2	1	1	1	1
COG2153	R	Predicted acyltransferase	1	1	1	1	1	1	1
COG2155	S	Uncharacterized conserved protein	1	1	1	1	1	0	1
COG2159	R	Predicted metal-dependent hydrolase of the TIM-barrel fold	0	0	0	0	1	0	0
COG2160	G	L-arabinose isomerase	1	1	1	1	1	1	1
COG2161	D	Antitoxin of toxin-antitoxin stability system	0	1	1	2	3	2	4
COG2165	NU	Type II secretory pathway, pseudopilin PulG	1	1	1	1	1	1	1
COG2171	E	Tetrahydrodipicolinate N-succinyltransferase	1	1	1	1	1	1	1
COG2173	M	D-alanyl-D-alanine dipeptidase	0	0	1	0	0	1	0
COG2176	L	DNA polymerase III, alpha subunit (gram-positive type)	1	1	1	1	1	1	1
COG2177	D	Cell division protein	1	1	1	1	1	1	1
COG2179	R	Predicted hydrolase of the HAD superfamily	1	1	1	1	1	1	1
COG2182	G	Maltose-binding periplasmic proteins/domains	1	1	1	1	1	1	1
COG2183	K	Transcriptional accessory protein	1	1	1	1	1	1	1
COG2184	D	Protein involved in cell division	0	0	2	1	0	1	1
COG2186	K	Transcriptional regulators	1	1	1	1	1	1	1
COG2188	K	Transcriptional regulators	6	6	5	6	10	10	6
COG2190	G	Phosphotransferase system IIA components	9	10	11	10	11	13	10
COG2194	R	Predicted membrane-associated, metal-dependent hydrolase	0	0	1	1	1	1	1
COG2195	E	Di- and tripeptidases	1	1	1	1	1	2	1
COG2197	TK	Response regulator containing a CheY-like receiver domain and an HTH DNA-binding domain	2	2	2	2	2	2	2
COG2207	K	AraC-type DNA-binding domain-containing proteins	4	3	6	8	8	8	8
COG2211	G	Na+/melibiose symporter and related transporters	2	2	2	2	2	1	2
COG2213	G	Phosphotransferase system, mannitol-specific IIBC component	2	2	2	2	2	2	2
COG2217	P	Cation transport ATPase	10	8	13	5	6	11	6
COG2220	R	Predicted Zn-dependent hydrolases of the beta-lactamase fold	2	2	3	2	3	3	2
COG2222	M	Predicted phosphosugar isomerases	2	1	1	2	5	4	1
COG2226	H	Methylase involved in ubiquinone/menaquinone biosynthesis	0	0	0	0	0	1	0
COG2230	M	Cyclopropane fatty acid synthase and related methyltransferases	1	1	1	1	1	1	1
COG2233	F	Xanthine/uracil permeases	2	2	2	2	2	3	2
COG2235	E	Arginine deiminase	1	1	1	1	1	1	1
COG2239	P	Mg/Co/Ni transporter MgtE (contains CBS domain)	1	1	1	1	1	1	1
COG2244	R	Membrane protein involved in the export of O-antigen and teichoic acid	5	4	5	5	4	5	7
COG2246	S	Predicted membrane protein	1	1	1	1	1	1	1
COG2249	R	Putative NADPH-quinone reductase (modulator of drug activity B)	1	1	1	1	1	1	1
COG2252	R	Permeases	2	2	2	2	2	2	2
COG2253	S	Uncharacterized conserved protein	1	1	1	1	2	2	2
COG2255	L	Holliday junction resolvasome, helicase subunit	1	1	1	1	1	1	1
COG2256	L	ATPase related to the helicase subunit of the Holliday junction resolvase	1	1	1	1	1	2	1
COG2261	S	Predicted membrane protein	5	4	4	4	4	6	4
COG2262	R	GTPases	1	1	1	1	1	1	1
COG2264	J	Ribosomal protein L11 methylase	1	1	1	1	1	1	1
COG2265	J	SAM-dependent methyltransferases related to tRNA (uracil-5-)-methyltransferase	2	3	3	2	2	2	2
COG2268	S	Uncharacterized protein conserved in bacteria	1	1	1	1	1	1	1
COG2269	J	Truncated, possibly inactive, lysyl-tRNA synthetase (class II)	0	0	1	0	0	1	0
COG2274	V	ABC-type bacteriocin/lantibiotic exporters, contain an N-terminal double-glycine peptidase domain	1	1	1	0	0	0	1
COG2301	G	Citrate lyase beta subunit	0	0	0	0	0	0	1
COG2302	S	Uncharacterized conserved protein, contains S4-like domain	1	1	1	1	1	1	1
COG2309	E	Leucyl aminopeptidase (aminopeptidase T)	1	1	1	1	1	1	1
COG2315	S	Uncharacterized protein conserved in bacteria	1	1	1	1	0	0	1
COG2317	E	Zn-dependent carboxypeptidase	1	1	1	1	1	1	1
COG2321	R	Predicted metalloprotease	0	0	0	0	0	1	0
COG2323	S	Predicted membrane protein	1	1	1	1	1	1	1
COG2333	R	Predicted hydrolase (metallo-beta-lactamase superfamily)	1	1	1	1	1	1	1
COG2336	T	Growth regulator	0	1	0	0	2	0	1
COG2337	T	Growth inhibitor	1	4	2	2	4	2	2
COG2340	S	Uncharacterized protein with SCP/PR1 domains	1	1	1	2	2	1	2
COG2344	R	AT-rich DNA-binding protein	2	2	2	2	2	2	2
COG2357	S	Uncharacterized protein conserved in bacteria	1	1	1	1	1	1	1
COG2373	R	Large extracellular alpha-helical protein	1	1	0	0	1	0	0
COG2376	G	Dihydroxyacetone kinase	2	2	2	2	2	2	2
COG2382	P	Enterochelin esterase and related enzymes	0	0	0	1	1	1	1
COG2384	R	Predicted SAM-dependent methyltransferase	1	1	1	1	1	1	1
COG2388	R	Predicted acetyltransferase	1	1	1	1	1	1	1
COG2390	K	Transcriptional regulator, contains sigma factor-related N-terminal domain	1	1	1	1	1	1	2
COG2423	E	Predicted ornithine cyclodeaminase, mu-crystallin homolog	1	1	1	1	1	2	2
COG2452	L	Predicted site-specific integrase-resolvase	0	0	0	0	0	1	1
COG2501	S	Uncharacterized conserved protein	1	1	1	1	1	1	1
COG2508	TQ	Regulator of polyketide synthase expression	1	1	1	1	1	1	1
COG2514	R	Predicted ring-cleavage extradiol dioxygenase	1	1	1	1	1	1	1
COG2604	S	Uncharacterized protein conserved in bacteria	0	0	0	0	0	0	1
COG2606	S	Uncharacterized conserved protein	2	2	2	2	2	2	2
COG2608	P	Copper chaperone	2	2	2	1	2	2	2
COG2610	GE	H+/gluconate symporter and related permeases	3	1	1	1	1	1	2
COG2706	G	3-carboxymuconate cyclase	1	1	1	1	1	1	1
COG2707	S	Predicted membrane protein	1	1	1	1	1	1	1
COG2719	S	Uncharacterized conserved protein	0	0	1	1	0	0	0
COG2721	G	Altronate dehydratase	1	0	1	1	1	1	1
COG2723	G	Beta-glucosidase/6-phospho-beta-glucosidase/beta-galactosidase	7	11	10	9	12	10	12
COG2738	R	Predicted Zn-dependent protease	1	1	1	1	1	1	1
COG2739	S	Uncharacterized protein conserved in bacteria	1	1	1	1	1	1	1
COG2740	K	Predicted nucleic-acid-binding protein implicated in transcription termination	1	1	1	1	1	1	1
COG2755	E	Lysophospholipase L1 and related esterases	3	3	4	4	4	4	4
COG2759	F	Formyltetrahydrofolate synthetase	1	1	1	1	1	1	1
COG2761	Q	Predicted dithiol-disulfide isomerase involved in polyketide biosynthesis	1	1	1	1	1	1	1
COG2764	S	Uncharacterized protein conserved in bacteria	2	2	2	2	2	2	2
COG2801	L	Transposase and inactivated derivatives	5	3	7	8	10	10	12
COG2804	NU	Type II secretory pathway, ATPase PulE/Tfp pilus assembly pathway, ATPase PilB	1	1	1	1	1	1	1
COG2805	NU	Tfp pilus assembly protein, pilus retraction ATPase PilT	0	0	0	1	1	0	0
COG2812	L	DNA polymerase III, gamma/tau subunits	1	1	1	1	1	1	1
COG2813	J	16S RNA G1207 methylase RsmC	1	1	1	1	1	1	1
COG2815	S	Uncharacterized protein conserved in bacteria	1	1	1	1	1	1	1
COG2818	L	3-methyladenine DNA glycosylase	1	1	1	1	2	1	1
COG2821	M	Membrane-bound lytic murein transglycosylase	0	0	0	0	0	0	1
COG2824	P	Uncharacterized Zn-ribbon-containing protein involved in phosphonate metabolism	1	1	1	1	1	1	1
COG2826	L	Transposase and inactivated derivatives, IS30 family	2	6	3	6	6	6	6
COG2827	L	Predicted endonuclease containing a URI domain	1	1	1	1	1	1	1
COG2842	R	Uncharacterized ATPase, putative transposase	0	0	1	0	1	1	0
COG2848	S	Uncharacterized conserved protein	1	0	0	0	0	0	0
COG2851	C	H+/citrate symporter	1	0	0	0	0	0	0
COG2855	S	Predicted membrane protein	1	1	1	1	1	1	1
COG2856	E	Predicted Zn peptidase	1	2	1	0	1	1	0
COG2862	S	Predicted membrane protein	0	1	0	0	1	0	0
COG2868	J	Predicted ribosomal protein	1	1	1	1	1	1	1
COG2876	E	3-deoxy-D-arabino-heptulosonate 7-phosphate (DAHP) synthase	1	1	1	1	1	1	1
COG2884	D	Predicted ATPase involved in cell division	1	1	1	1	1	1	1
COG2890	J	Methylase of polypeptide chain release factors	1	1	1	1	1	1	1
COG2891	M	Cell shape-determining protein	1	1	1	1	1	1	1
COG2893	G	Phosphotransferase system, mannose/fructose-specific component IIA	4	2	4	6	6	7	4
COG2898	S	Uncharacterized conserved protein	2	2	2	2	2	2	2
COG2899	S	Uncharacterized protein conserved in bacteria	1	0	0	0	1	1	1
COG2910	R	Putative NADH-flavin reductase	1	1	1	1	1	1	1
COG2916	R	DNA-binding protein H-NS	1	1	0	0	0	1	1
COG2918	H	Gamma-glutamylcysteine synthetase	1	1	1	1	1	1	1
COG2919	D	Septum formation initiator	1	1	1	1	1	1	1
COG2925	L	Exonuclease I	0	0	0	0	1	1	1
COG2932	K	Predicted transcriptional regulator	0	0	0	0	1	0	1
COG2946	L	Putative phage replication protein RstA	0	0	2	4	3	3	3
COG2949	S	Uncharacterized membrane protein	1	1	1	1	1	1	1
COG2957	E	Peptidylarginine deiminase and related enzymes	0	1	2	0	2	2	0
COG2963	L	Transposase and inactivated derivatives	5	3	4	5	6	9	7
COG2966	S	Uncharacterized conserved protein	1	1	1	1	1	1	1
COG2972	T	Predicted signal transduction protein with a C-terminal ATPase domain	6	5	6	5	5	6	8
COG2978	H	Putative p-aminobenzoyl-glutamate transporter	3	0	0	0	0	0	0
COG2984	R	ABC-type uncharacterized transport system, periplasmic component	2	2	2	2	2	2	2
COG2996	S	Uncharacterized protein conserved in bacteria	1	1	1	1	1	1	1
COG3001	G	Fructosamine-3-kinase	1	1	1	1	1	1	1
COG3010	G	Putative N-acetylmannosamine-6-phosphate epimerase	2	1	2	1	1	2	2
COG3013	S	Uncharacterized conserved protein	0	0	1	0	0	1	1
COG3037	S	Uncharacterized protein conserved in bacteria	5	3	3	3	2	4	3
COG3039	L	Transposase and inactivated derivatives, IS5 family	0	0	0	0	0	1	0
COG3049	M	Penicillin V acylase and related amidases	2	3	2	3	2	2	2
COG3051	C	Citrate lyase, alpha subunit	0	0	0	0	0	0	1
COG3052	C	Citrate lyase, gamma subunit	0	0	0	0	0	0	1
COG3053	C	Citrate lyase synthetase	0	0	0	0	0	0	1
COG3069	C	C4-dicarboxylate transporter	0	0	0	0	1	1	0
COG3077	L	DNA-damage-inducible protein J	0	0	0	2	1	1	0
COG3085	S	Uncharacterized protein conserved in bacteria	0	0	0	0	0	1	0
COG3090	G	TRAP-type C4-dicarboxylate transport system, small permease component	1	1	1	1	1	1	1
COG3091	S	Uncharacterized protein conserved in bacteria	1	1	1	1	1	1	1
COG3093	R	Plasmid maintenance system antidote protein	0	0	0	0	0	1	0
COG3104	E	Dipeptide/tripeptide permease	1	1	1	1	1	1	2
COG3119	P	Arylsulfatase A and related enzymes	0	0	0	0	0	0	1
COG3142	P	Uncharacterized protein involved in copper resistance	1	1	1	1	1	1	1
COG3153	R	Predicted acetyltransferase	0	1	0	1	1	1	1
COG3158	P	K+ transporter	1	3	2	2	2	2	2
COG3164	S	Predicted membrane protein	0	0	0	0	0	0	1
COG3189	S	Uncharacterized conserved protein	1	1	1	1	1	1	1
COG3201	H	Nicotinamide mononucleotide transporter	1	1	1	1	1	1	1
COG3203	M	Outer membrane protein (porin)	0	0	0	0	0	0	1
COG3212	S	Predicted membrane protein	1	1	1	1	1	1	1
COG3221	P	ABC-type phosphate/phosphonate transport system, periplasmic component	0	0	0	0	1	0	1
COG3231	J	Aminoglycoside phosphotransferase	0	0	0	0	0	0	1
COG3237	S	Uncharacterized protein conserved in bacteria	1	1	1	1	1	2	1
COG3247	S	Uncharacterized conserved protein	2	2	2	2	2	2	2
COG3250	G	Beta-galactosidase/beta-glucuronidase	4	2	2	2	2	2	3
COG3254	S	Uncharacterized conserved protein	1	0	1	1	1	0	1
COG3266	S	Uncharacterized protein conserved in bacteria	1	1	0	0	0	0	0
COG3270	S	Uncharacterized conserved protein	1	1	1	1	1	1	1
COG3279	KT	Response regulator of the LytR/AlgR family	4	3	5	3	3	4	5
COG3290	T	Signal transduction histidine kinase regulating citrate/malate metabolism	1	1	1	2	2	1	2
COG3293	L	Transposase and inactivated derivatives	0	0	1	0	0	1	0
COG3304	S	Predicted membrane protein	1	1	1	1	1	1	1
COG3307	M	Lipid A core - O-antigen ligase and related enzymes	0	0	0	0	1	1	0
COG3316	L	Transposase and inactivated derivatives	3	3	2	1	3	5	2
COG3325	G	Chitinase	1	0	0	0	0	0	0
COG3326	S	Predicted membrane protein	1	1	1	1	1	1	1
COG3328	L	Transposase and inactivated derivatives	9	5	5	2	14	13	12
COG3331	R	Penicillin-binding protein-related factor A, putative recombinase	1	1	1	1	1	1	1
COG3335	L	Transposase and inactivated derivatives	1	0	0	0	0	1	0
COG3338	P	Carbonic anhydrase	1	1	1	1	1	1	1
COG3343	K	DNA-directed RNA polymerase, delta subunit	1	1	1	1	1	1	1
COG3344	L	Retron-type reverse transcriptase	0	0	1	2	2	3	4
COG3345	G	Alpha-galactosidase	2	1	1	1	1	3	1
COG3378	R	Predicted ATPase	0	0	1	0	0	0	0
COG3382	S	Uncharacterized conserved protein	1	1	1	1	1	1	1
COG3385	L	FOG: Transposase and inactivated derivatives	2	0	0	1	2	1	0
COG3394	S	Uncharacterized protein conserved in bacteria	0	1	2	1	1	1	1
COG3397	S	Uncharacterized protein conserved in bacteria	2	1	1	1	1	1	1
COG3407	I	Mevalonate pyrophosphate decarboxylase	1	1	1	1	1	1	1
COG3409	M	Putative peptidoglycan-binding domain-containing protein	0	0	0	0	0	0	1
COG3410	S	Uncharacterized conserved protein	0	0	2	0	0	0	0
COG3412	S	Uncharacterized protein conserved in bacteria	1	1	1	1	1	1	1
COG3414	G	Phosphotransferase system, galactitol-specific IIB component	6	3	4	4	3	6	5
COG3425	I	3-hydroxy-3-methylglutaryl CoA synthase	1	1	1	1	1	1	1
COG3428	S	Predicted membrane protein	1	0	0	0	0	0	0
COG3436	L	Transposase and inactivated derivatives	0	0	0	2	2	4	4
COG3439	S	Uncharacterized conserved protein	1	0	0	0	0	0	0
COG3442	R	Predicted glutamine amidotransferase	1	1	1	1	1	1	1
COG3443	R	Predicted periplasmic or secreted protein	1	1	1	2	1	2	2
COG3444	G	Phosphotransferase system, mannose/fructose/N-acetylgalactosamine-specific component IIB	5	3	5	7	7	8	5
COG3451	U	Type IV secretory pathway, VirB4 components	0	0	0	0	0	1	0
COG3464	L	Transposase and inactivated derivatives	2	1	2	5	9	9	10
COG3468	MU	Type V secretory pathway, adhesin AidA	0	0	0	0	1	0	0
COG3469	G	Chitinase	1	0	0	0	0	0	0
COG3475	M	LPS biosynthesis protein	0	0	2	1	0	0	0
COG3476	T	Tryptophan-rich sensory protein (mitochondrial benzodiazepine receptor homolog)	1	1	1	1	1	0	1
COG3479	Q	Phenolic acid decarboxylase	1	1	1	1	1	1	1
COG3480	T	Predicted secreted protein containing a PDZ domain	1	1	1	1	1	1	1
COG3481	R	Predicted HD-superfamily hydrolase	1	1	1	1	1	1	1
COG3493	C	Na+/citrate symporter	1	1	1	1	1	1	2
COG3505	U	Type IV secretory pathway, VirD4 components	1	1	1	1	2	1	1
COG3507	G	Beta-xylosidase	2	1	1	1	3	0	1
COG3513	S	Uncharacterized protein conserved in bacteria	0	0	1	0	0	0	0
COG3527	Q	Alpha-acetolactate decarboxylase	1	1	1	1	1	1	1
COG3534	G	Alpha-L-arabinofuranosidase	0	3	2	2	3	3	2
COG3537	G	Putative alpha-1,2-mannosidase	1	1	1	1	1	1	1
COG3538	S	Uncharacterized conserved protein	1	1	1	1	1	1	1
COG3544	S	Uncharacterized protein conserved in bacteria	1	1	1	1	1	1	1
COG3546	P	Mn-containing catalase	2	0	1	1	0	1	1
COG3547	L	Transposase and inactivated derivatives	2	1	0	2	2	3	5
COG3548	S	Predicted integral membrane protein	2	2	2	2	2	2	2
COG3557	J	Uncharacterized domain/protein associated with RNAses G and E	1	1	0	1	1	1	1
COG3559	M	Putative exporter of polyketide antibiotics	1	1	1	1	1	1	1
COG3560	R	Predicted oxidoreductase related to nitroreductase	1	1	1	1	1	1	1
COG3561	K	Phage anti-repressor protein	0	1	0	0	0	1	0
COG3568	R	Metal-dependent hydrolase	2	1	1	1	1	1	1
COG3579	E	Aminopeptidase C	1	1	1	1	1	1	1
COG3588	G	Fructose-1,6-bisphosphate aldolase	0	0	1	0	0	0	0
COG3589	S	Uncharacterized conserved protein	3	2	2	2	2	2	2
COG3590	O	Predicted metalloendopeptidase	1	1	1	1	1	1	1
COG3593	L	Predicted ATP-dependent endonuclease of the OLD family	0	0	0	0	1	0	0
COG3595	S	Uncharacterized conserved protein	1	1	1	1	1	1	1
COG3599	D	Cell division initiation protein	2	2	2	2	2	2	2
COG3600	S	Uncharacterized phage-associated protein	0	1	0	0	0	0	0
COG3601	S	Predicted membrane protein	1	1	1	1	1	1	1
COG3607	R	Predicted lactoylglutathione lyase	1	2	1	1	1	1	1
COG3610	S	Uncharacterized conserved protein	1	1	1	1	1	1	1
COG3611	L	Replication initiation/membrane attachment protein	1	1	1	1	1	1	1
COG3613	F	Nucleoside 2-deoxyribosyltransferase	2	2	2	2	2	2	2
COG3615	P	Uncharacterized protein/domain, possibly involved in tellurite resistance	1	0	0	0	0	0	0
COG3617	K	Prophage antirepressor	2	0	0	2	1	1	1
COG3619	S	Predicted membrane protein	1	1	1	1	1	1	1
COG3623	G	Putative L-xylulose-5-phosphate 3-epimerase	1	2	1	1	1	1	1
COG3633	E	Na+/serine symporter	2	1	1	1	1	1	1
COG3634	O	Alkyl hydroperoxide reductase, large subunit	1	1	1	1	2	1	1
COG3638	P	ABC-type phosphate/phosphonate transport system, ATPase component	0	0	0	0	1	0	1
COG3639	P	ABC-type phosphate/phosphonate transport system, permease component	0	0	0	0	2	0	2
COG3641	R	Predicted membrane protein, putative toxin regulator	1	1	1	1	1	1	0
COG3645	S	Uncharacterized phage-encoded protein	2	0	0	1	1	1	1
COG3654	R	Prophage maintenance system killer protein	2	2	2	1	3	1	1
COG3655	K	Predicted transcriptional regulator	2	1	1	1	1	1	1
COG3666	L	Transposase and inactivated derivatives	0	0	2	1	7	2	5
COG3679	S	Uncharacterized conserved protein	2	2	2	2	2	2	2
COG3682	K	Predicted transcriptional regulator	1	1	2	1	1	1	1
COG3684	G	Tagatose-1,6-bisphosphate aldolase	2	1	1	2	1	2	1
COG3688	R	Predicted RNA-binding protein containing a PIN domain	1	1	1	1	1	1	1
COG3689	S	Predicted membrane protein	1	1	1	1	1	1	1
COG3697	HI	Phosphoribosyl-dephospho-CoA transferase (holo-ACP synthetase)	0	0	0	0	0	0	1
COG3708	S	Uncharacterized protein conserved in bacteria	2	1	2	2	2	2	3
COG3711	K	Transcriptional antiterminator	15	10	11	12	17	15	13
COG3715	G	Phosphotransferase system, mannose/fructose/N-acetylgalactosamine-specific component IIC	4	2	4	6	6	7	4
COG3716	G	Phosphotransferase system, mannose/fructose/N-acetylgalactosamine-specific component IID	4	2	4	6	6	8	4
COG3717	G	5-keto 4-deoxyuronate isomerase	1	2	2	2	1	2	2
COG3718	G	Uncharacterized enzyme involved in inositol metabolism	0	0	0	0	0	1	0
COG3723	L	Recombinational DNA repair protein (RecE pathway)	0	1	1	0	1	2	1
COG3728	L	Phage terminase, small subunit	1	1	1	0	0	0	0
COG3730	G	Phosphotransferase system sorbitol-specific component IIC	0	1	1	1	1	0	1
COG3731	G	Phosphotransferase system sorbitol-specific component IIA	1	2	2	2	2	1	2
COG3732	G	Phosphotransferase system sorbitol-specific component IIBC	0	1	2	1	1	0	1
COG3740	R	Phage head maturation protease	0	0	0	1	0	1	1
COG3747	L	Phage terminase, small subunit	1	0	0	1	0	0	0
COG3757	M	Lyzozyme M1 (1,4-beta-N-acetylmuramidase)	0	1	0	0	0	0	0
COG3759	S	Predicted membrane protein	1	1	1	1	1	1	1
COG3760	S	Uncharacterized conserved protein	2	2	2	2	2	2	2
COG3763	S	Uncharacterized protein conserved in bacteria	1	1	1	1	1	1	1
COG3764	M	Sortase (surface protein transpeptidase)	9	7	7	7	8	5	8
COG3774	M	Mannosyltransferase OCH1 and related enzymes	1	0	0	0	0	0	0
COG3775	G	Phosphotransferase system, galactitol-specific IIC component	1	0	2	1	1	3	3
COG3817	S	Predicted membrane protein	1	1	1	1	1	1	1
COG3819	S	Predicted membrane protein	1	1	1	1	1	1	1
COG3825	S	Uncharacterized protein conserved in bacteria	0	0	0	0	1	0	0
COG3830	T	ACT domain-containing protein	1	0	0	0	0	0	0
COG3833	G	ABC-type maltose transport systems, permease component	1	1	1	1	1	1	1
COG3835	KT	Sugar diacid utilization regulator	1	0	0	1	1	0	1
COG3839	G	ABC-type sugar transport systems, ATPase components	1	2	1	1	2	1	2
COG3842	E	ABC-type spermidine/putrescine transport systems, ATPase components	1	1	1	1	1	1	2
COG3843	U	Type IV secretory pathway, VirD2 components (relaxase)	1	0	0	0	1	1	0
COG3845	R	ABC-type uncharacterized transport systems, ATPase components	1	1	1	1	2	1	1
COG3853	P	Uncharacterized protein involved in tellurite resistance	1	1	1	1	1	1	1
COG3855	G	Uncharacterized protein conserved in bacteria	1	1	1	1	1	1	1
COG3857	L	ATP-dependent nuclease, subunit B	1	1	1	1	1	1	1
COG3859	S	Predicted membrane protein	1	1	1	1	1	1	1
COG3860	S	Uncharacterized protein conserved in bacteria	1	1	1	1	1	1	1
COG3861	S	Uncharacterized protein conserved in bacteria	1	1	1	1	1	1	1
COG3865	S	Uncharacterized protein conserved in bacteria	1	0	1	0	0	0	0
COG3867	G	Arabinogalactan endo-1,4-beta-galactosidase	0	0	1	1	1	0	1
COG3870	S	Uncharacterized protein conserved in bacteria	1	1	1	1	1	1	1
COG3883	S	Uncharacterized protein conserved in bacteria	1	0	2	1	0	0	0
COG3884	I	Acyl-ACP thioesterase	1	1	1	1	1	1	1
COG3887	T	Predicted signaling protein consisting of a modified GGDEF domain and a DHH domain	1	1	1	1	1	1	1
COG3906	S	Uncharacterized protein conserved in bacteria	1	1	1	1	1	1	1
COG3933	K	Transcriptional antiterminator	5	4	5	5	6	8	4
COG3935	L	Putative primosome component and related proteins	1	2	2	1	2	3	2
COG3940	R	Predicted beta-xylosidase	1	1	1	1	2	1	1
COG3942	R	Surface antigen	0	0	0	0	0	1	0
COG3944	M	Capsular polysaccharide biosynthesis protein	1	1	1	1	1	1	1
COG3953	R	SLT domain proteins	1	1	0	0	0	1	0
COG3957	G	Phosphoketolase	2	1	1	2	1	1	2
COG3962	E	Acetolactate synthase	0	0	0	0	0	1	0
COG3964	R	Predicted amidohydrolase	1	0	0	1	1	1	0
COG3966	M	Protein involved in D-alanine esterification of lipoteichoic acid and wall teichoic acid (D-alanine transfer protein)	1	1	1	1	1	1	1
COG3973	R	Superfamily I DNA and RNA helicases	2	2	3	2	2	2	2
COG3979	R	Uncharacterized protein contain chitin-binding domain type 3	1	0	0	0	0	0	0
COG3981	R	Predicted acetyltransferase	1	1	1	1	1	1	1
COG4096	V	Type I site-specific restriction-modification system, R (restriction) subunit and related helicases	1	0	0	0	0	0	0
COG4098	L	Superfamily II DNA/RNA helicase required for DNA uptake (late competence protein)	1	1	1	1	1	1	1
COG4108	J	Peptide chain release factor RF-3	1	1	1	1	1	1	1
COG4109	K	Predicted transcriptional regulator containing CBS domains	1	1	1	1	1	1	1
COG4115	S	Uncharacterized protein conserved in bacteria	0	1	1	2	1	2	2
COG4116	S	Uncharacterized protein conserved in bacteria	1	1	1	1	1	1	1
COG4120	R	ABC-type uncharacterized transport system, permease component	2	2	2	2	2	2	2
COG4122	R	Predicted O-methyltransferase	1	1	1	1	1	1	1
COG4123	R	Predicted O-methyltransferase	1	1	1	1	1	1	1
COG4129	S	Predicted membrane protein	2	2	2	2	2	2	2
COG4132	R	ABC-type uncharacterized transport system, permease component	0	0	0	0	0	1	0
COG4134	R	ABC-type uncharacterized transport system, periplasmic component	0	0	0	0	0	0	1
COG4146	R	Predicted symporter	0	0	0	0	0	1	0
COG4152	R	ABC-type uncharacterized transport system, ATPase component	1	1	1	1	1	1	1
COG4166	E	ABC-type oligopeptide transport system, periplasmic component	2	1	1	1	1	1	1
COG4174	R	ABC-type uncharacterized transport system, permease component	1	0	0	0	0	0	0
COG4175	E	ABC-type proline/glycine betaine transport system, ATPase component	1	1	1	1	1	1	1
COG4176	E	ABC-type proline/glycine betaine transport system, permease component	1	1	1	1	1	1	1
COG4186	R	Predicted phosphoesterase or phosphohydrolase	1	1	1	1	1	1	1
COG4189	K	Predicted transcriptional regulator	1	2	2	2	2	2	2
COG4199	S	Uncharacterized protein conserved in bacteria	1	1	1	1	1	1	1
COG4209	G	ABC-type polysaccharide transport system, permease component	2	1	2	2	2	2	3
COG4213	G	ABC-type xylose transport system, periplasmic component	2	1	1	1	1	1	1
COG4214	G	ABC-type xylose transport system, permease component	1	2	1	1	1	1	1
COG4221	R	Short-chain alcohol dehydrogenase of unknown specificity	0	1	1	1	1	1	1
COG4224	S	Uncharacterized protein conserved in bacteria	1	1	1	1	1	1	1
COG4225	R	Predicted unsaturated glucuronyl hydrolase involved in regulation of bacterial surface properties, and related proteins	3	1	2	2	2	3	2
COG4260	S	Putative virion core protein (lumpy skin disease virus)	1	1	1	1	1	1	1
COG4268	V	McrBC 5-methylcytosine restriction system component	0	0	0	0	1	0	0
COG4283	S	Uncharacterized conserved protein	0	0	0	0	1	1	1
COG4289	S	Uncharacterized protein conserved in bacteria	1	0	0	1	0	2	2
COG4300	P	Predicted permease, cadmium resistance protein	1	1	0	0	0	1	0
COG4330	S	Predicted membrane protein	0	1	0	0	0	0	1
COG4337	S	Uncharacterized protein conserved in bacteria	1	0	0	0	0	0	0
COG4392	S	Predicted membrane protein	2	2	2	2	2	2	2
COG4405	S	Uncharacterized protein conserved in bacteria	1	1	1	1	1	1	1
COG4443	S	Uncharacterized protein conserved in bacteria	1	1	1	1	1	1	1
COG4463	K	Transcriptional repressor of class III stress genes	1	1	1	1	1	1	1
COG4464	GM	Capsular polysaccharide biosynthesis protein	1	0	1	1	1	1	1
COG4465	K	Pleiotropic transcriptional repressor	1	1	1	1	1	1	1
COG4466	S	Uncharacterized protein conserved in bacteria	1	1	1	1	1	1	1
COG4467	S	Uncharacterized protein conserved in bacteria	1	1	1	1	1	1	1
COG4468	G	Galactose-1-phosphate uridyltransferase	1	1	1	1	1	1	1
COG4469	R	Competence protein	1	1	1	1	1	1	1
COG4470	S	Uncharacterized protein conserved in bacteria	1	1	1	1	1	1	1
COG4471	S	Uncharacterized protein conserved in bacteria	1	1	1	1	1	1	1
COG4472	S	Uncharacterized protein conserved in bacteria	1	1	1	1	1	1	1
COG4473	U	Predicted ABC-type exoprotein transport system, permease component	1	1	1	1	1	1	1
COG4474	S	Uncharacterized protein conserved in bacteria	1	1	1	2	1	1	1
COG4475	S	Uncharacterized protein conserved in bacteria	1	1	1	1	1	1	1
COG4476	S	Uncharacterized protein conserved in bacteria	1	1	1	1	1	1	1
COG4477	D	Negative regulator of septation ring formation	1	1	1	1	1	1	1
COG4478	S	Predicted membrane protein	1	1	2	1	1	1	1
COG4479	S	Uncharacterized protein conserved in bacteria	1	1	1	1	1	1	1
COG4481	S	Uncharacterized protein conserved in bacteria	1	1	1	1	1	1	1
COG4483	S	Uncharacterized protein conserved in bacteria	1	1	1	1	1	1	1
COG4485	S	Predicted membrane protein	1	1	1	1	1	1	2
COG4499	S	Predicted membrane protein	2	0	0	0	0	0	0
COG4506	S	Uncharacterized protein conserved in bacteria	1	1	1	1	1	1	1
COG4512	OTK	Membrane protein putatively involved in post-translational modification of the autoinducing quorum-sensing peptide	2	1	1	1	1	1	1
COG4537	U	Competence protein ComGC	1	1	1	1	1	1	1
COG4548	P	Nitric oxide reductase activation protein	1	1	1	1	1	1	1
COG4550	S	Predicted membrane protein	1	1	1	1	1	1	1
COG4552	R	Predicted acetyltransferase involved in intracellular survival and related acetyltransferases	2	2	2	2	2	2	2
COG4565	KT	Response regulator of citrate/malate metabolism	1	1	1	1	1	1	1
COG4570	L	Holliday junction resolvase	0	0	0	0	1	0	0
COG4578	K	Glucitol operon activator	0	1	1	1	1	0	1
COG4584	L	Transposase and inactivated derivatives	0	0	1	1	1	2	0
COG4585	T	Signal transduction histidine kinase	1	2	2	2	2	2	2
COG4603	R	ABC-type uncharacterized transport system, permease component	1	1	1	1	1	1	1
COG4604	P	ABC-type enterochelin transport system, ATPase component	1	1	1	1	1	1	1
COG4605	P	ABC-type enterochelin transport system, permease component	1	1	1	1	1	1	1
COG4606	P	ABC-type enterochelin transport system, permease component	1	1	1	1	1	1	1
COG4607	P	ABC-type enterochelin transport system, periplasmic component	1	1	1	1	1	1	1
COG4608	E	ABC-type oligopeptide transport system, ATPase component	3	2	2	2	2	2	2
COG4619	R	ABC-type uncharacterized transport system, ATPase component	1	1	0	0	0	0	0
COG4623	M	Predicted soluble lytic transglycosylase fused to an ABC-type amino acid-binding protein	1	0	0	0	0	0	0
COG4626	R	Phage terminase-like protein, large subunit	1	0	0	2	1	1	1
COG4632	G	Exopolysaccharide biosynthesis protein related to N-acetylglucosamine-1-phosphodiester alpha-N-acetylglucosaminidase	1	0	0	0	0	0	0
COG4644	L	Transposase and inactivated derivatives, TnpA family	0	0	2	0	0	2	0
COG4653	R	Predicted phage phi-C31 gp36 major capsid-like protein	0	0	0	0	0	1	1
COG4668	G	Mannitol/fructose-specific phosphotransferase system, IIA domain	2	2	2	2	2	2	2
COG4677	G	Pectin methylesterase	1	1	1	1	1	0	1
COG4684	S	Predicted membrane protein	2	2	2	2	2	2	2
COG4687	S	Uncharacterized protein conserved in bacteria	1	1	1	1	1	1	1
COG4690	E	Dipeptidase	1	0	0	0	0	0	0
COG4695	S	Phage-related protein	1	0	0	1	0	0	1
COG4696	S	Uncharacterized protein conserved in bacteria	1	1	1	1	1	1	1
COG4698	S	Uncharacterized protein conserved in bacteria	1	1	1	1	1	1	1
COG4699	S	Uncharacterized protein conserved in bacteria	1	1	1	1	1	1	1
COG4703	S	Uncharacterized protein conserved in bacteria	1	1	1	1	1	1	1
COG4707	S	Uncharacterized protein conserved in bacteria	0	0	0	1	0	0	1
COG4708	S	Predicted membrane protein	2	2	2	2	2	2	2
COG4709	S	Predicted membrane protein	1	1	1	1	1	1	1
COG4716	S	Myosin-crossreactive antigen	1	1	1	1	1	1	1
COG4717	S	Uncharacterized conserved protein	1	1	1	1	1	1	1
COG4720	S	Predicted membrane protein	2	1	1	1	1	1	1
COG4722	S	Phage-related protein	0	0	0	1	2	0	1
COG4724	G	Endo-beta-N-acetylglucosaminidase D	0	1	1	1	1	1	1
COG4734	R	Antirestriction protein	0	0	1	2	2	2	1
COG4748	S	Uncharacterized conserved protein	0	0	0	0	0	1	0
COG4753	T	Response regulator containing CheY-like receiver domain and AraC-type DNA-binding domain	3	3	3	4	3	4	6
COG4758	S	Predicted membrane protein	1	1	1	1	1	1	1
COG4767	V	Glycopeptide antibiotics resistance protein	4	2	3	2	3	3	3
COG4768	R	Uncharacterized protein containing a divergent version of the methyl-accepting chemotaxis-like domain	1	1	1	1	1	1	1
COG4769	S	Predicted membrane protein	1	0	1	1	1	1	1
COG4771	P	Outer membrane receptor for ferrienterochelin and colicins	0	1	0	0	0	0	0
COG4781	C	Membrane domain of membrane-anchored glycerophosphoryl diester phosphodiesterase	1	1	1	1	1	1	1
COG4799	I	Acetyl-CoA carboxylase, carboxyltransferase component (subunits alpha and beta)	0	1	0	0	0	0	1
COG4806	G	L-rhamnose isomerase	1	0	1	1	1	0	1
COG4807	S	Uncharacterized protein conserved in bacteria	0	1	1	1	1	1	0
COG4812	E	Ethanolamine utilization cobalamin adenosyltransferase	0	0	0	0	0	0	1
COG4814	R	Uncharacterized protein with an alpha/beta hydrolase fold	1	1	1	1	1	1	1
COG4821	R	Uncharacterized protein containing SIS (Sugar ISomerase) phosphosugar binding domain	2	1	1	1	1	2	1
COG4823	V	Abortive infection bacteriophage resistance protein	2	0	1	0	0	0	0
COG4824	R	Phage-related holin (Lysis protein)	0	0	0	0	0	0	1
COG4828	S	Predicted membrane protein	2	2	2	2	2	2	2
COG4832	S	Uncharacterized conserved protein	1	1	1	1	2	2	1
COG4835	S	Uncharacterized protein conserved in bacteria	1	1	1	1	1	1	1
COG4836	S	Predicted membrane protein	0	0	0	0	0	1	0
COG4838	S	Uncharacterized protein conserved in bacteria	1	1	1	1	1	1	1
COG4839	D	Protein required for the initiation of cell division	1	1	1	1	1	1	1
COG4841	S	Uncharacterized protein conserved in bacteria	1	1	1	1	1	1	1
COG4842	S	Uncharacterized protein conserved in bacteria	1	0	0	0	0	0	0
COG4843	S	Uncharacterized protein conserved in bacteria	1	1	1	1	1	1	1
COG4845	V	Chloramphenicol O-acetyltransferase	0	0	1	0	0	0	0
COG4853	S	Uncharacterized protein conserved in bacteria	1	1	1	1	1	1	1
COG4856	S	Uncharacterized protein conserved in bacteria	1	1	1	1	1	1	1
COG4858	S	Uncharacterized membrane-bound protein conserved in bacteria	1	1	1	1	1	1	1
COG4862	OTN	Negative regulator of genetic competence, sporulation and motility	1	1	1	1	1	1	1
COG4863	S	Uncharacterized protein conserved in bacteria	1	1	1	1	1	1	1
COG4868	S	Uncharacterized protein conserved in bacteria	1	1	1	1	1	1	1
COG4876	S	Uncharacterized protein conserved in bacteria	1	1	1	1	1	1	1
COG4894	S	Uncharacterized conserved protein	1	1	1	1	1	1	1
COG4898	S	Uncharacterized protein conserved in bacteria	1	1	1	1	1	1	1
COG4912	L	Predicted DNA alkylation repair enzyme	1	1	1	1	1	1	1
COG4915	R	5-bromo-4-chloroindolyl phosphate hydrolysis protein	1	1	1	1	1	1	1
COG4918	S	Uncharacterized protein conserved in bacteria	1	0	1	1	0	0	0
COG4926	S	Phage-related protein	0	0	0	1	2	1	2
COG4932	M	Predicted outer membrane protein	7	5	9	8	5	7	9
COG4940	U	Competence protein ComGF	1	1	1	1	1	1	1
COG4942	D	Membrane-bound metallopeptidase	0	0	0	1	0	0	0
COG4948	MR	L-alanine-DL-glutamate epimerase and related enzymes of enolase superfamily	2	0	0	0	0	0	0
COG4955	S	Uncharacterized protein conserved in bacteria	1	1	1	1	1	1	1
COG4956	R	Integral membrane protein (PIN domain superfamily)	1	1	1	1	1	1	1
COG4974	L	Site-specific recombinase XerD	2	2	4	3	3	3	4
COG4975	G	Putative glucose uptake permease	2	2	2	2	2	2	2
COG4980	R	Gas vesicle protein	2	2	2	2	2	2	2
COG4982	I	3-oxoacyl-[acyl-carrier protein	0	1	0	0	1	0	0
COG4989	R	Predicted oxidoreductase	1	1	1	1	1	1	1
COG4990	S	Uncharacterized protein conserved in bacteria	1	1	1	1	1	1	1
COG5002	T	Signal transduction histidine kinase	1	1	1	1	1	1	1
COG5013	C	Nitrate reductase alpha subunit	0	0	0	0	0	0	1
COG5017	S	Uncharacterized conserved protein	1	0	0	0	0	0	1
COG5280	S	Phage-related minor tail protein	0	0	0	1	0	1	1
COG5281	S	Phage-related minor tail protein	0	0	0	0	1	0	0
COG5283	S	Phage-related tail protein	1	1	0	0	0	0	0
COG5294	S	Uncharacterized protein conserved in bacteria	4	5	5	5	4	5	5
COG5341	S	Uncharacterized protein conserved in bacteria	1	0	2	2	1	3	2
COG5353	S	Uncharacterized protein conserved in bacteria	1	1	1	1	1	1	1
COG5377	L	Phage-related protein, predicted endonuclease	0	1	1	0	1	1	1
COG5405	O	ATP-dependent protease HslVU (ClpYQ), peptidase subunit	1	1	1	1	1	1	1
COG5416	S	Uncharacterized integral membrane protein	1	1	1	1	1	1	1
COG5434	M	Endopolygalacturonase	2	1	2	2	2	1	2
COG5438	S	Predicted multitransmembrane protein	2	2	2	2	2	2	2
COG5441	S	Uncharacterized conserved protein	0	0	1	0	0	0	0
COG5444	S	Uncharacterized conserved protein	0	0	0	1	0	0	0
COG5484	S	Bacterial surface proteins containing Ig-like domains	0	1	0	0	1	1	1
COG5492	N	Uncharacterized conserved protein	1	2	1	0	0	2	1
COG5495	S	Uncharacterized conserved small protein	0	0	0	0	1	1	1
COG5503	S	Uncharacterized conserved protein	1	1	1	1	1	1	1
COG5506	S	Bacteriophage capsid protein	1	1	1	1	1	1	1
COG5511	R	Predicted integral membrane protein	0	0	1	0	0	0	0
COG5521	S	Predicted integral membrane protein	1	1	1	1	1	1	1
COG5523	S	Protein involved in initiation of plasmid replication	2	2	2	2	2	2	2
COG5527	L	Predicted P-loop ATPase and inactivated derivatives	0	0	0	0	0	1	0
COG5545	R	Small integral membrane protein	0	0	0	1	0	0	0
COG5547	S	Predicted TIM-barrel enzyme, possibly a dioxygenase	2	2	2	2	2	1	2
COG5564	R	Predicted integral membrane protein	0	0	2	0	0	0	0
COG5578	S	Uncharacterized conserved protein	2	1	2	2	3	2	3
COG5582	S	Predicted small secreted protein	1	1	1	1	1	1	1
COG5584	S	Bacteriophage head-tail adaptor	1	1	1	1	1	1	1
COG5614	R	Predicted integral membrane protein	1	0	0	0	0	0	0
COG5617	S	Uncharacterized conserved protein	0	0	1	1	0	0	1
COG5646	S	Predicted integral membrane protein	1	1	1	1	1	1	1
COG5652	S	Plasmid rolling circle replication initiator protein and truncated derivatives	1	1	1	1	1	1	1
COG5655	L	Predicted integral membrane protein	0	0	1	1	1	1	1
COG5658	S	CAS/CSE protein involved in chromosome segregation	0	0	1	0	0	0	0
a The one-letter codes represent the following COG functional categories: J: translation, ribosomal structure and biogenesis; K: transcription; L: replication, recombination and repair; D: cell cycle control, cell division, chromosome partitioning; V: defense mechanisms; T: signal transduction mechanisms; M: cell wall/membrane/envelope biogenesis; N: cell motility; U: intracellular trafficking, s…
b The numbers in these columns indicate the number of proteins encoded by each indicated genome to which a particular COG could be assigned

## Sheet: E980
Additional File 2_A: COGs of E. faecium E980
Locus tag	COG	COG functional categorya	COG annotation
EfmE980_0695	COG0004	P	Ammonia permease
EfmE980_0997	COG0005	F	Purine nucleoside phosphorylase
EfmE980_1357	COG0006	E	Xaa-Pro aminopeptidase
EfmE980_1518	COG0006	E	Xaa-Pro aminopeptidase
EfmE980_2410	COG0008	J	Glutamyl- and glutaminyl-tRNA synthetases
EfmE980_1257	COG0009	J	Putative translation factor (SUA5)
EfmE980_0734	COG0012	J	Predicted GTPase, probable translation factor
EfmE980_2422	COG0012	J	Predicted GTPase, probable translation factor
EfmE980_0304	COG0013	J	Alanyl-tRNA synthetase
EfmE980_2415	COG0014	E	Gamma-glutamyl phosphate reductase
EfmE980_1741	COG0015	F	Adenylosuccinate lyase
EfmE980_2300	COG0016	J	Phenylalanyl-tRNA synthetase alpha subunit
EfmE980_1434	COG0017	J	Aspartyl/asparaginyl-tRNA synthetases
EfmE980_0426	COG0018	J	Arginyl-tRNA synthetase
EfmE980_1154	COG0019	E	Diaminopimelate decarboxylase
EfmE980_0417	COG0020	I	Undecaprenyl pyrophosphate synthase
EfmE980_0332	COG0021	G	Transketolase
EfmE980_1718	COG0022	C	Pyruvate/2-oxoglutarate dehydrogenase complex, dehydrogenase (E1) component, eukaryotic type, beta subunit
EfmE980_2256	COG0024	J	Methionine aminopeptidase
EfmE980_0075	COG0025	P	NhaP-type Na+/H+ and K+/H+ antiporters
EfmE980_1742	COG0026	F	Phosphoribosylaminoimidazole carboxylase (NCAIR synthetase)
EfmE980_2050	COG0028	EH	Thiamine pyrophosphate-requiring enzymes [acetolactate synthase, pyruvate dehydrogenase (cytochrome), glyoxylate carboligase, phosphonopyruvate decarboxylase]
EfmE980_2546	COG0028	EH	Thiamine pyrophosphate-requiring enzymes [acetolactate synthase, pyruvate dehydrogenase (cytochrome), glyoxylate carboligase, phosphonopyruvate decarboxylase]
EfmE980_2847	COG0030	J	Dimethyladenosine transferase (rRNA methylation)
EfmE980_0330	COG0031	E	Cysteine synthase
EfmE980_2081	COG0031	E	Cysteine synthase
EfmE980_1735	COG0034	F	Glutamine phosphoribosylpyrophosphate amidotransferase
EfmE980_1261	COG0035	F	Uracil phosphoribosyltransferase
EfmE980_0616	COG0036	G	Pentose-5-phosphate-3-epimerase
EfmE980_2368	COG0036	G	Pentose-5-phosphate-3-epimerase
EfmE980_0864	COG0037	D	Predicted ATPase of the PP-loop superfamily implicated in cell cycle control
EfmE980_1423	COG0038	P	Chloride channel protein EriC
EfmE980_1618	COG0038	P	Chloride channel protein EriC
EfmE980_0260	COG0039	C	Malate/lactate dehydrogenases
EfmE980_0857	COG0039	C	Malate/lactate dehydrogenases
EfmE980_1743	COG0041	F	Phosphoribosylcarboxyaminoimidazole (NCAIR) mutase
EfmE980_0868	COG0042	J	tRNA-dihydrouridine synthase
EfmE980_2505	COG0042	J	tRNA-dihydrouridine synthase
EfmE980_2444	COG0043	H	3-polyprenyl-4-hydroxybenzoate decarboxylase and related decarboxylases
EfmE980_2589	COG0043	H	3-polyprenyl-4-hydroxybenzoate decarboxylase and related decarboxylases
EfmE980_0290	COG0044	F	Dihydroorotase and related cyclic amidohydrolases
EfmE980_1736	COG0046	F	Phosphoribosylformylglycinamidine (FGAM) synthase, synthetase domain
EfmE980_1737	COG0047	F	Phosphoribosylformylglycinamidine (FGAM) synthase, glutamine amidotransferase domain
EfmE980_0476	COG0048	J	Ribosomal protein S12
EfmE980_0477	COG0049	J	Ribosomal protein S7
EfmE980_0035	COG0050	J	GTPases - translation elongation factors
EfmE980_0479	COG0050	J	GTPases - translation elongation factors
EfmE980_0480	COG0051	J	Ribosomal protein S10
EfmE980_0422	COG0052	J	Ribosomal protein S2
EfmE980_0302	COG0053	P	Predicted Co/Zn/Cd cation transporters
EfmE980_0746	COG0053	P	Predicted Co/Zn/Cd cation transporters
EfmE980_2156	COG0055	C	F0F1-type ATP synthase, beta subunit
EfmE980_2158	COG0056	C	F0F1-type ATP synthase, alpha subunit
EfmE980_0344	COG0057	G	Glyceraldehyde-3-phosphate dehydrogenase/erythrose-4-phosphate dehydrogenase
EfmE980_2176	COG0057	G	Glyceraldehyde-3-phosphate dehydrogenase/erythrose-4-phosphate dehydrogenase
EfmE980_0735	COG0058	G	Glucan phosphorylase
EfmE980_2066	COG0058	G	Glucan phosphorylase
EfmE980_2561	COG0058	G	Glucan phosphorylase
EfmE980_1490	COG0060	J	Isoleucyl-tRNA synthetase
EfmE980_1335	COG0061	G	Predicted sugar kinase
EfmE980_2038	COG0063	G	Predicted sugar kinase
EfmE980_1613	COG0064	J	Asp-tRNAAsn/Glu-tRNAGln amidotransferase B subunit (PET112 homolog)
EfmE980_1534	COG0071	O	Molecular chaperone (small heat shock protein)
EfmE980_2268	COG0071	O	Molecular chaperone (small heat shock protein)
EfmE980_2301	COG0072; COG0073	JR	Phenylalanyl-tRNA synthetase beta subunit; EMAP domain
EfmE980_2045	COG0073	R	EMAP domain
EfmE980_0424	COG0075	E	Serine-pyruvate aminotransferase/archaeal aspartate aminotransferase
EfmE980_1954	COG0076	E	Glutamate decarboxylase and related PLP-dependent proteins
EfmE980_2020	COG0076	E	Glutamate decarboxylase and related PLP-dependent proteins
EfmE980_1593	COG0077	E	Prephenate dehydratase
EfmE980_0428	COG0078	E	Ornithine carbamoyltransferase
EfmE980_1317	COG0080	J	Ribosomal protein L11
EfmE980_1316	COG0081	J	Ribosomal protein L1
EfmE980_1597	COG0082	E	Chorismate synthase
EfmE980_0121	COG0084	L	Mg-dependent DNase
EfmE980_2845	COG0084	L	Mg-dependent DNase
EfmE980_2483	COG0085	K	DNA-directed RNA polymerase, beta subunit/140 kD subunit
EfmE980_2484	COG0086	K	DNA-directed RNA polymerase, beta' subunit/160 kD subunit
EfmE980_0481	COG0087	J	Ribosomal protein L3
EfmE980_0482	COG0088	J	Ribosomal protein L4
EfmE980_0483	COG0089	J	Ribosomal protein L23
EfmE980_0484	COG0090	J	Ribosomal protein L2
EfmE980_0486	COG0091	J	Ribosomal protein L22
EfmE980_0487	COG0092	J	Ribosomal protein S3
EfmE980_0491	COG0093	J	Ribosomal protein L14
EfmE980_0493	COG0094	J	Ribosomal protein L5
EfmE980_1838	COG0095	H	Lipoate-protein ligase A
EfmE980_2184	COG0095	H	Lipoate-protein ligase A
EfmE980_2185	COG0095	H	Lipoate-protein ligase A
EfmE980_0495	COG0096	J	Ribosomal protein S8
EfmE980_0496	COG0097	J	Ribosomal protein L6P/L9E
EfmE980_0498	COG0098	J	Ribosomal protein S5
EfmE980_0504	COG0099	J	Ribosomal protein S13
EfmE980_0505	COG0100	J	Ribosomal protein S11
EfmE980_0511	COG0101	J	Pseudouridylate synthase
EfmE980_1810	COG0101	J	Pseudouridylate synthase
EfmE980_2490	COG0102	J	Ribosomal protein L13
EfmE980_2491	COG0103	J	Ribosomal protein S9
EfmE980_2046	COG0104	F	Adenylosuccinate synthase
EfmE980_2665	COG0105	F	Nucleoside diphosphate kinase
EfmE980_0159	COG0108	H	3,4-dihydroxy-2-butanone 4-phosphate synthase
EfmE980_1414	COG0110	R	Acetyltransferase (isoleucine patch superfamily)
EfmE980_2228	COG0110	R	Acetyltransferase (isoleucine patch superfamily)
EfmE980_2749	COG0110; COG1605	RE	Acetyltransferase (isoleucine patch superfamily); Chorismate mutase
EfmE980_1220	COG0111	HE	Phosphoglycerate dehydrogenase and related dehydrogenases
EfmE980_2212	COG0111	HE	Phosphoglycerate dehydrogenase and related dehydrogenases
EfmE980_1259	COG0112	E	Glycine/serine hydroxymethyltransferase
EfmE980_0350	COG0115	EH	Branched-chain amino acid aminotransferase/4-amino-4-deoxychorismate lyase
EfmE980_0318	COG0116	L	Predicted N6-adenine-specific DNA methylase
EfmE980_0475	COG0120	G	Ribose 5-phosphate isomerase
EfmE980_1150	COG0124	J	Histidyl-tRNA synthetase
EfmE980_1818	COG0125	F	Thymidylate kinase
EfmE980_2175	COG0126	G	3-phosphoglycerate kinase
EfmE980_1595	COG0128	E	5-enolpyruvylshikimate-3-phosphate synthase
EfmE980_0403	COG0130	J	Pseudouridine synthase
EfmE980_1159	COG0136	E	Aspartate-semialdehyde dehydrogenase
EfmE980_1732	COG0138	F	AICAR transformylase/IMP cyclohydrolase PurH (only IMP cyclohydrolase domain in Aful)
EfmE980_1512	COG0142	H	Geranylgeranyl pyrophosphate synthase
EfmE980_2473	COG0142	H	Geranylgeranyl pyrophosphate synthase
EfmE980_2840	COG0143; COG0073	JR	Methionyl-tRNA synthetase; EMAP domain
EfmE980_2372	COG0144	J	tRNA and rRNA cytosine-C5-methylases
EfmE980_0930	COG0144; COG3270	JS	tRNA and rRNA cytosine-C5-methylases; Uncharacterized conserved protein
EfmE980_2676	COG0145	EQ	N-methylhydantoinase A/acetone carboxylase, beta subunit
EfmE980_2173	COG0148	G	Enolase
EfmE980_2174	COG0149	G	Triosephosphate isomerase
EfmE980_1734	COG0150	F	Phosphoribosylaminoimidazole (AIR) synthetase
EfmE980_1731	COG0151	F	Phosphoribosylamine-glycine ligase
EfmE980_1739	COG0152	F	Phosphoribosylaminoimidazolesuccinocarboxamide (SAICAR) synthase
EfmE980_1167	COG0153	G	Galactokinase
EfmE980_0731	COG0154	J	Asp-tRNAAsn/Glu-tRNAGln amidotransferase A subunit and related amidases
EfmE980_1614	COG0154	J	Asp-tRNAAsn/Glu-tRNAGln amidotransferase A subunit and related amidases
EfmE980_0315	COG0156	H	7-keto-8-aminopelargonate synthetase and related enzymes
EfmE980_2019	COG0162	J	Tyrosyl-tRNA synthetase
EfmE980_2588	COG0163	H	3-polyprenyl-4-hydroxybenzoate decarboxylase
EfmE980_0090	COG0164	L	Ribonuclease HII
EfmE980_0371	COG0166	G	Glucose-6-phosphate isomerase
EfmE980_2458	COG0166	G	Glucose-6-phosphate isomerase
EfmE980_0286	COG0167	F	Dihydroorotate dehydrogenase
EfmE980_0730	COG0167	F	Dihydroorotate dehydrogenase
EfmE980_1245	COG0168	P	Trk-type K+ transport systems, membrane components
EfmE980_2193	COG0168	P	Trk-type K+ transport systems, membrane components
EfmE980_0268	COG0169	E	Shikimate 5-dehydrogenase
EfmE980_1210	COG0171	H	NAD synthase
EfmE980_2117	COG0172	J	Seryl-tRNA synthetase
EfmE980_1151	COG0173	J	Aspartyl-tRNA synthetase
EfmE980_0168	COG0174	E	Glutamine synthetase
EfmE980_0323	COG0177	L	Predicted EndoIII-related endonuclease
EfmE980_1641	COG0178	L	Excinuclease ATPase subunit
EfmE980_1642	COG0178	L	Excinuclease ATPase subunit
EfmE980_1649	COG0178	L	Excinuclease ATPase subunit
EfmE980_0229	COG0178; COG1609	LK	Excinuclease ATPase subunit; Transcriptional regulators
EfmE980_2304	COG0180	J	Tryptophanyl-tRNA synthetase
EfmE980_0027	COG0183	I	Acetyl-CoA acetyltransferase
EfmE980_2754	COG0184	J	Ribosomal protein S15P/S13E
EfmE980_0485	COG0185	J	Ribosomal protein S19
EfmE980_0490	COG0186	J	Ribosomal protein S17
EfmE980_0101	COG0187	L	Type IIA topoisomerase (DNA gyrase/topo II, topoisomerase IV), B subunit
EfmE980_2438	COG0187	L	Type IIA topoisomerase (DNA gyrase/topo II, topoisomerase IV), B subunit
EfmE980_0102	COG0188	L	Type IIA topoisomerase (DNA gyrase/topo II, topoisomerase IV), A subunit
EfmE980_2439	COG0188	L	Type IIA topoisomerase (DNA gyrase/topo II, topoisomerase IV), A subunit
EfmE980_1515	COG0190	H	5,10-methylene-tetrahydrofolate dehydrogenase/Methenyl tetrahydrofolate cyclohydrolase
EfmE980_0166	COG0191	G	Fructose/tagatose bisphosphate aldolase
EfmE980_1975	COG0191	G	Fructose/tagatose bisphosphate aldolase
EfmE980_2859	COG0191	G	Fructose/tagatose bisphosphate aldolase
EfmE980_2109	COG0192	H	S-adenosylmethionine synthetase
EfmE980_0858	COG0193	J	Peptidyl-tRNA hydrolase
EfmE980_0737	COG0194	F	Guanylate kinase
EfmE980_2377	COG0194	F	Guanylate kinase
EfmE980_0411	COG0195	K	Transcription elongation factor
EfmE980_0402	COG0196	H	FAD synthase
EfmE980_0488	COG0197	J	Ribosomal protein L16/L10E
EfmE980_0492	COG0198	J	Ribosomal protein L24
EfmE980_0494	COG0199	J	Ribosomal protein S14
EfmE980_2722	COG0199	J	Ribosomal protein S14
EfmE980_0500	COG0200	J	Ribosomal protein L15
EfmE980_0501	COG0201	U	Preprotein translocase subunit SecY
EfmE980_0506	COG0202	K	DNA-directed RNA polymerase, alpha subunit/40 kD subunit
EfmE980_0507	COG0203	J	Ribosomal protein L17
EfmE980_1348	COG0204	I	1-acyl-sn-glycerol-3-phosphate acyltransferase
EfmE980_0908	COG0205	G	6-phosphofructokinase
EfmE980_1496	COG0206	D	Cell division GTPase
EfmE980_0077	COG0207	F	Thymidylate synthase
EfmE980_0019	COG0208	F	Ribonucleotide reductase, beta subunit
EfmE980_0622	COG0208	F	Ribonucleotide reductase, beta subunit
EfmE980_2088	COG0208	F	Ribonucleotide reductase, beta subunit
EfmE980_0020	COG0209	F	Ribonucleotide reductase, alpha subunit
EfmE980_0623	COG0209	F	Ribonucleotide reductase, alpha subunit
EfmE980_2122	COG0209	F	Ribonucleotide reductase, alpha subunit
EfmE980_1617	COG0210	L	Superfamily I DNA and RNA helicases
EfmE980_2625	COG0210	L	Superfamily I DNA and RNA helicases
EfmE980_1847	COG0211	J	Ribosomal protein L27
EfmE980_0446	COG0212	H	5-formyltetrahydrofolate cyclo-ligase
EfmE980_0989	COG0213	F	Thymidine phosphorylase
EfmE980_2408	COG0215	J	Cysteinyl-tRNA synthetase
EfmE980_1255	COG0216	J	Protein chain release factor A
EfmE980_0805	COG0217	S	Uncharacterized conserved protein
EfmE980_0855	COG0217	S	Uncharacterized conserved protein
EfmE980_1625	COG0218	R	Predicted GTPase
EfmE980_1330	COG0219	J	Predicted rRNA methylase (SpoU class)
EfmE980_1127	COG0220	R	Predicted S-adenosylmethionine-dependent methyltransferase
EfmE980_1314	COG0222	J	Ribosomal protein L7/L12
EfmE980_2373	COG0223	J	Methionyl-tRNA formyltransferase
EfmE980_2157	COG0224	C	F0F1-type ATP synthase, gamma subunit
EfmE980_0083	COG0225	O	Peptide methionine sulfoxide reductase
EfmE980_1526	COG0225	O	Peptide methionine sulfoxide reductase
EfmE980_1883	COG0225	O	Peptide methionine sulfoxide reductase
EfmE980_1936	COG0225	O	Peptide methionine sulfoxide reductase
EfmE980_2486	COG0225	O	Peptide methionine sulfoxide reductase
EfmE980_1302	COG0226	P	ABC-type phosphate transport system, periplasmic component
EfmE980_2134	COG0226	P	ABC-type phosphate transport system, periplasmic component
EfmE980_0513	COG0227	J	Ribosomal protein L28
EfmE980_0128	COG0228	J	Ribosomal protein S16
EfmE980_0569	COG0229	O	Conserved domain frequently associated with peptide methionine sulfoxide reductase
EfmE980_2433	COG0230	J	Ribosomal protein L34
EfmE980_2083	COG0231	J	Translation elongation factor P (EF-P)/translation initiation factor 5A (eIF-5A)
EfmE980_0418	COG0233	J	Ribosome recycling factor
EfmE980_0644	COG0234	O	Co-chaperonin GroES (HSP10)
EfmE980_1217	COG0235	G	Ribulose-5-phosphate 4-epimerase and related epimerases and aldolases
EfmE980_1468	COG0235	G	Ribulose-5-phosphate 4-epimerase and related epimerases and aldolases
EfmE980_1853	COG0235	G	Ribulose-5-phosphate 4-epimerase and related epimerases and aldolases
EfmE980_2698	COG0235	G	Ribulose-5-phosphate 4-epimerase and related epimerases and aldolases
EfmE980_0518	COG0236	IQ	Acyl carrier protein
EfmE980_0788	COG0236	IQ	Acyl carrier protein
EfmE980_1833	COG0236	IQ	Acyl carrier protein
EfmE980_1564	COG0237	H	Dephospho-CoA kinase
EfmE980_2442	COG0238	J	Ribosomal protein S18
EfmE980_0949	COG0240	C	Glycerol-3-phosphate dehydrogenase
EfmE980_1353	COG0240	C	Glycerol-3-phosphate dehydrogenase
EfmE980_2374	COG0242	J	N-formylmethionyl-tRNA deformylase
EfmE980_2753	COG0242	J	N-formylmethionyl-tRNA deformylase
EfmE980_1315	COG0244	J	Ribosomal protein L10
EfmE980_0712	COG0246	G	Mannitol-1-phosphate/altronate dehydrogenases
EfmE980_0883	COG0246	G	Mannitol-1-phosphate/altronate dehydrogenases
EfmE980_1242	COG0246	G	Mannitol-1-phosphate/altronate dehydrogenases
EfmE980_0564	COG0249	L	Mismatch repair ATPase (MutS family)
EfmE980_2500	COG0249	L	Mismatch repair ATPase (MutS family)
EfmE980_1322	COG0250	K	Transcription antiterminator
EfmE980_0195	COG0252	EJ	L-asparaginase/archaeal Glu-tRNAGln amidotransferase subunit D
EfmE980_1155	COG0253	E	Diaminopimelate epimerase
EfmE980_0163	COG0254	J	Ribosomal protein L31
EfmE980_0489	COG0255	J	Ribosomal protein L29
EfmE980_0497	COG0256	J	Ribosomal protein L18
EfmE980_1567	COG0258; COG0749	LL	5'-3' exonuclease (including N-terminal domain of PolI); DNA polymerase I - 3'-5' exonuclease and polymerase domains
EfmE980_1845	COG0261	J	Ribosomal protein L21
EfmE980_0078	COG0262	H	Dihydrofolate reductase
EfmE980_0452	COG0262	H	Dihydrofolate reductase
EfmE980_1293	COG0262	H	Dihydrofolate reductase
EfmE980_2414	COG0263	E	Glutamate 5-kinase
EfmE980_0420	COG0264	J	Translation elongation factor Ts
EfmE980_0018	COG0265	O	Trypsin-like serine proteases, typically periplasmic, contain C-terminal PDZ domain
EfmE980_1565	COG0266	L	Formamidopyrimidine-DNA glycosylase
EfmE980_0453	COG0267	J	Ribosomal protein L33
EfmE980_1324	COG0267	J	Ribosomal protein L33
EfmE980_1697	COG0268	J	Ribosomal protein S20
EfmE980_0583	COG0270	L	Site-specific DNA methylase
EfmE980_0584	COG0270	L	Site-specific DNA methylase
EfmE980_1616	COG0272	L	NAD-dependent DNA ligase (contains BRCT domain type II)
EfmE980_0990	COG0274	F	Deoxyribose-phosphate aldolase
EfmE980_1504	COG0275	M	Predicted S-adenosylmethionine-dependent methyltransferase involved in cell envelope biogenesis
EfmE980_1203	COG0280	C	Phosphotransacetylase
EfmE980_0835	COG0281	C	Malic enzyme
EfmE980_1137	COG0282	C	Acetate kinase
EfmE980_0063	COG0283	F	Cytidylate kinase
EfmE980_0285	COG0284; COG0461	FF	Orotidine-5'-phosphate decarboxylase; Orotate phosphoribosyltransferase
EfmE980_0184	COG0285	H	Folylpolyglutamate synthase
EfmE980_0386	COG0286	V	Type I restriction-modification system methyltransferase subunit
EfmE980_0587	COG0286	V	Type I restriction-modification system methyltransferase subunit
EfmE980_1596	COG0287	E	Prephenate dehydrogenase
EfmE980_1157	COG0289	E	Dihydrodipicolinate reductase
EfmE980_2680	COG0290	J	Translation initiation factor 3 (IF-3)
EfmE980_2679	COG0291	J	Ribosomal protein L35
EfmE980_2678	COG0292	J	Ribosomal protein L20
EfmE980_0991	COG0295	F	Cytidine deaminase
EfmE980_1866	COG0295	F	Cytidine deaminase
EfmE980_1733	COG0299	F	Folate-dependent phosphoribosylglycinamide formyltransferase PurN
EfmE980_0339	COG0300	R	Short-chain dehydrogenases of various substrate specificities
EfmE980_0188	COG0301	H	Thiamine biosynthesis ATP pyrophosphatase
EfmE980_0791	COG0304	IQ	3-oxoacyl-(acyl-carrier-protein) synthase
EfmE980_2447	COG0305	L	Replicative DNA helicase
EfmE980_1823	COG0313	R	Predicted methyltransferases
EfmE980_1145	COG0317	TK	Guanosine polyphosphate pyrophosphohydrolases/synthetases
EfmE980_1389	COG0319	R	Predicted metal-dependent hydrolase
EfmE980_0764	COG0322	L	Nuclease subunit of the excinuclease complex
EfmE980_0785	COG0322	L	Nuclease subunit of the excinuclease complex
EfmE980_0565	COG0323	L	DNA mismatch repair enzyme (predicted ATPase)
EfmE980_0171	COG0324	J	tRNA delta(2)-isopentenylpyrophosphate transferase
EfmE980_1495	COG0325	R	Predicted enzyme with a TIM-barrel fold
EfmE980_1557	COG0327	S	Uncharacterized conserved protein
EfmE980_0301	COG0328	L	Ribonuclease HI
EfmE980_1156	COG0329	EM	Dihydrodipicolinate synthase/N-acetylneuraminate lyase
EfmE980_1658	COG0329	EM	Dihydrodipicolinate synthase/N-acetylneuraminate lyase
EfmE980_2600	COG0330	O	Membrane protease subunits, stomatin/prohibitin homologs
EfmE980_0789	COG0331	I	(acyl-carrier-protein) S-malonyltransferase
EfmE980_1962	COG0331	I	(acyl-carrier-protein) S-malonyltransferase
EfmE980_0787	COG0332	I	3-oxoacyl-[acyl-carrier-protein] synthase III
EfmE980_0912	COG0333	J	Ribosomal protein L32
EfmE980_0370	COG0334	E	Glutamate dehydrogenase/leucine dehydrogenase
EfmE980_0133	COG0335	J	Ribosomal protein L19
EfmE980_0132	COG0336	J	tRNA-(guanine-N1)-methyltransferase
EfmE980_0067	COG0337	E	3-dehydroquinate synthetase
EfmE980_1598	COG0337	E	3-dehydroquinate synthetase
EfmE980_2479	COG0340; COG1654	HK	Biotin-(acetyl-CoA carboxylase) ligase; Biotin operon repressor
EfmE980_2710	COG0343	J	Queuine/archaeosine tRNA-ribosyltransferase
EfmE980_0099	COG0344	S	Predicted membrane protein
EfmE980_2392	COG0345	E	Pyrroline-5-carboxylate reductase
EfmE980_0230	COG0346	E	Lactoylglutathione lyase and related lyases
EfmE980_0231	COG0346	E	Lactoylglutathione lyase and related lyases
EfmE980_1274	COG0346	E	Lactoylglutathione lyase and related lyases
EfmE980_1471	COG0346	E	Lactoylglutathione lyase and related lyases
EfmE980_1576	COG0346	E	Lactoylglutathione lyase and related lyases
EfmE980_1981	COG0346	E	Lactoylglutathione lyase and related lyases
EfmE980_2189	COG0346	E	Lactoylglutathione lyase and related lyases
EfmE980_1583	COG0347	E	Nitrogen regulatory protein PII
EfmE980_1043	COG0350	L	Methylated DNA-protein cysteine methyltransferase
EfmE980_0757	COG0351	H	Hydroxymethylpyrimidine/phosphomethylpyrimidine kinase
EfmE980_1480	COG0351	H	Hydroxymethylpyrimidine/phosphomethylpyrimidine kinase
EfmE980_1817	COG0353	L	Recombinational DNA repair protein (RecF pathway)
EfmE980_2155	COG0355	C	F0F1-type ATP synthase, epsilon subunit (mitochondrial delta subunit)
EfmE980_2162	COG0356	C	F0F1-type ATP synthase, subunit a
EfmE980_2426	COG0357	M	Predicted S-adenosylmethionine-dependent methyltransferase involved in bacterial cell division
EfmE980_0041	COG0358	L	DNA primase (bacterial type)
EfmE980_2445	COG0359	J	Ribosomal protein L9
EfmE980_2440	COG0360	J	Ribosomal protein S6
EfmE980_0503	COG0361	J	Translation initiation factor 1 (IF-1)
EfmE980_0913	COG0362	G	6-phosphogluconate dehydrogenase
EfmE980_0600	COG0363	G	6-phosphogluconolactonase/Glucosamine-6-phosphate isomerase/deaminase
EfmE980_1489	COG0364	G	Glucose-6-phosphate 1-dehydrogenase
EfmE980_1912	COG0365	I	Acyl-coenzyme A synthetases/AMP-(fatty) acid ligases
EfmE980_0216	COG0366	G	Glycosidases
EfmE980_0217	COG0366	G	Glycosidases
EfmE980_0218	COG0366	G	Glycosidases
EfmE980_0723	COG0366	G	Glycosidases
EfmE980_0754	COG0366	G	Glycosidases
EfmE980_1788	COG0366	G	Glycosidases
EfmE980_1789	COG0366	G	Glycosidases
EfmE980_1984	COG0366	G	Glycosidases
EfmE980_2614	COG0366	G	Glycosidases
EfmE980_0455	COG0367	E	Asparagine synthase (glutamine-hydrolyzing)
EfmE980_0628	COG0370	P	Fe2+ transport system protein B
EfmE980_2828	COG0371	C	Glycerol dehydrogenase and related enzymes
EfmE980_2229	COG0381	M	UDP-N-acetylglucosamine 2-epimerase
EfmE980_0873	COG0383	G	Alpha-mannosidase
EfmE980_2499	COG0383	G	Alpha-mannosidase
EfmE980_2190	COG0384	R	Predicted epimerase, PhzC/PhzF homolog
EfmE980_2078	COG0386	O	Glutathione peroxidase
EfmE980_1166	COG0389	L	Nucleotidyltransferase/DNA polymerase involved in DNA repair
EfmE980_1824	COG0389	L	Nucleotidyltransferase/DNA polymerase involved in DNA repair
EfmE980_1902	COG0390	R	ABC-type uncharacterized transport system, permease component
EfmE980_1644	COG0391	S	Uncharacterized conserved protein
EfmE980_1553	COG0392	S	Predicted integral membrane protein
EfmE980_2003	COG0393	S	Uncharacterized conserved protein
EfmE980_0573	COG0394	T	Protein-tyrosine-phosphatase
EfmE980_1457	COG0394	T	Protein-tyrosine-phosphatase
EfmE980_0220	COG0395	G	ABC-type sugar transport system, permease component
EfmE980_0224	COG0395	G	ABC-type sugar transport system, permease component
EfmE980_0889	COG0395	G	ABC-type sugar transport system, permease component
EfmE980_1077	COG0395	G	ABC-type sugar transport system, permease component
EfmE980_1586	COG0395	G	ABC-type sugar transport system, permease component
EfmE980_1748	COG0395	G	ABC-type sugar transport system, permease component
EfmE980_1769	COG0395	G	ABC-type sugar transport system, permease component
EfmE980_2544	COG0395	G	ABC-type sugar transport system, permease component
EfmE980_1032	COG0396	O	ABC-type transport system involved in Fe-S cluster assembly, ATPase component
EfmE980_0462	COG0398	S	Uncharacterized conserved protein
EfmE980_1313	COG0398	S	Uncharacterized conserved protein
EfmE980_2733	COG0398	S	Uncharacterized conserved protein
EfmE980_2227	COG0399	M	Predicted pyridoxal phosphate-dependent enzyme apparently involved in regulation of cell wall biogenesis
EfmE980_1469	COG0400	R	Predicted esterase
EfmE980_1470	COG0400	R	Predicted esterase
EfmE980_1289	COG0406	G	Fructose-2,6-bisphosphatase
EfmE980_1329	COG0406	G	Fructose-2,6-bisphosphatase
EfmE980_1691	COG0406	G	Fructose-2,6-bisphosphatase
EfmE980_0517	COG0416	I	Fatty acid/phospholipid biosynthesis enzyme
EfmE980_1346	COG0419	L	ATPase involved in DNA repair
EfmE980_1118	COG0420	L	DNA repair exonuclease
EfmE980_1347	COG0420	L	DNA repair exonuclease
EfmE980_0566	COG0424	D	Nucleotide-binding protein implicated in inhibition of septum formation
EfmE980_2051	COG0428	P	Predicted divalent heavy-metal cations transporter
EfmE980_0123	COG0431	R	Predicted flavoprotein
EfmE980_0682	COG0433	R	Predicted ATPase
EfmE980_1049	COG0436	E	Aspartate/tyrosine/aromatic aminotransferase
EfmE980_1162	COG0436	E	Aspartate/tyrosine/aromatic aminotransferase
EfmE980_1433	COG0436	E	Aspartate/tyrosine/aromatic aminotransferase
EfmE980_2094	COG0436	E	Aspartate/tyrosine/aromatic aminotransferase
EfmE980_0781	COG0438	M	Glycosyltransferase
EfmE980_0782	COG0438	M	Glycosyltransferase
EfmE980_1404	COG0438	M	Glycosyltransferase
EfmE980_1410	COG0438	M	Glycosyltransferase
EfmE980_2236	COG0438	M	Glycosyltransferase
EfmE980_0794	COG0439	I	Biotin carboxylase
EfmE980_0811	COG0441	J	Threonyl-tRNA synthetase
EfmE980_0414	COG0442	J	Prolyl-tRNA synthetase
EfmE980_1664	COG0443	O	Molecular chaperone
EfmE980_0519	COG0444	EP	ABC-type dipeptide/oligopeptide/nickel transport system, ATPase component
EfmE980_2059	COG0444	EP	ABC-type dipeptide/oligopeptide/nickel transport system, ATPase component
EfmE980_2835	COG0444	EP	ABC-type dipeptide/oligopeptide/nickel transport system, ATPase component
EfmE980_2427	COG0445	D	NAD/FAD-utilizing enzyme apparently involved in cell division
EfmE980_0328	COG0446	R	Uncharacterized NAD(FAD)-dependent dehydrogenases
EfmE980_0846	COG0446	R	Uncharacterized NAD(FAD)-dependent dehydrogenases
EfmE980_1163	COG0446	R	Uncharacterized NAD(FAD)-dependent dehydrogenases
EfmE980_1988	COG0446	R	Uncharacterized NAD(FAD)-dependent dehydrogenases
EfmE980_1998	COG0446	R	Uncharacterized NAD(FAD)-dependent dehydrogenases
EfmE980_0815	COG0446; COG0607	RP	Uncharacterized NAD(FAD)-dependent dehydrogenases; Rhodanese-related sulfurtransferase
EfmE980_0954	COG0449	M	Glucosamine 6-phosphate synthetase, contains amidotransferase and phosphosugar isomerase domains
EfmE980_1633	COG0449	M	Glucosamine 6-phosphate synthetase, contains amidotransferase and phosphosugar isomerase domains
EfmE980_0710	COG0450	O	Peroxiredoxin
EfmE980_0314	COG0451	MG	Nucleoside-diphosphate-sugar epimerases
EfmE980_1539	COG0451	MG	Nucleoside-diphosphate-sugar epimerases
EfmE980_2223	COG0451	MG	Nucleoside-diphosphate-sugar epimerases
EfmE980_2759	COG0452	H	Phosphopantothenoylcysteine synthetase/decarboxylase
EfmE980_2760	COG0452	H	Phosphopantothenoylcysteine synthetase/decarboxylase
EfmE980_0305	COG0454	KR	Histone acetyltransferase HPA2 and related acetyltransferases
EfmE980_0736	COG0454	KR	Histone acetyltransferase HPA2 and related acetyltransferases
EfmE980_0772	COG0454	KR	Histone acetyltransferase HPA2 and related acetyltransferases
EfmE980_0832	COG0454	KR	Histone acetyltransferase HPA2 and related acetyltransferases
EfmE980_1197	COG0454	KR	Histone acetyltransferase HPA2 and related acetyltransferases
EfmE980_1201	COG0454	KR	Histone acetyltransferase HPA2 and related acetyltransferases
EfmE980_1271	COG0454	KR	Histone acetyltransferase HPA2 and related acetyltransferases
EfmE980_1852	COG0454	KR	Histone acetyltransferase HPA2 and related acetyltransferases
EfmE980_1944	COG0454	KR	Histone acetyltransferase HPA2 and related acetyltransferases
EfmE980_1979	COG0454	KR	Histone acetyltransferase HPA2 and related acetyltransferases
EfmE980_2033	COG0454	KR	Histone acetyltransferase HPA2 and related acetyltransferases
EfmE980_2151	COG0454	KR	Histone acetyltransferase HPA2 and related acetyltransferases
EfmE980_2270	COG0454	KR	Histone acetyltransferase HPA2 and related acetyltransferases
EfmE980_2732	COG0454	KR	Histone acetyltransferase HPA2 and related acetyltransferases
EfmE980_2821	COG0454	KR	Histone acetyltransferase HPA2 and related acetyltransferases
EfmE980_0433	COG0456	R	Acetyltransferases
EfmE980_0434	COG0456	R	Acetyltransferases
EfmE980_0068	COG0457	R	FOG: TPR repeat
EfmE980_0288	COG0458	EF	Carbamoylphosphate synthase large subunit (split gene in MJ)
EfmE980_0645	COG0459	O	Chaperonin GroEL (HSP60 family)
EfmE980_1056	COG0462	FE	Phosphoribosylpyrophosphate synthetase
EfmE980_2384	COG0462	FE	Phosphoribosylpyrophosphate synthetase
EfmE980_1044	COG0463	M	Glycosyltransferases involved in cell wall biogenesis
EfmE980_1405	COG0463	M	Glycosyltransferases involved in cell wall biogenesis
EfmE980_1910	COG0463	M	Glycosyltransferases involved in cell wall biogenesis
EfmE980_2040	COG0463	M	Glycosyltransferases involved in cell wall biogenesis
EfmE980_2237	COG0463	M	Glycosyltransferases involved in cell wall biogenesis
EfmE980_2240	COG0463	M	Glycosyltransferases involved in cell wall biogenesis
EfmE980_2251	COG0463	M	Glycosyltransferases involved in cell wall biogenesis
EfmE980_0866	COG0465	O	ATP-dependent Zn proteases
EfmE980_2394	COG0468	L	RecA/RadA recombinase
EfmE980_0909	COG0469	G	Pyruvate kinase
EfmE980_1820	COG0470	L	ATPase involved in DNA replication
EfmE980_0947	COG0471	P	Di- and tricarboxylate transporters
EfmE980_1501	COG0472	M	UDP-N-acetylmuramyl pentapeptide phosphotransferase/UDP-N-acetylglucosamine-1-phosphate transferase
EfmE980_2254	COG0472	M	UDP-N-acetylmuramyl pentapeptide phosphotransferase/UDP-N-acetylglucosamine-1-phosphate transferase
EfmE980_0024	COG0474	P	Cation transport ATPase
EfmE980_0040	COG0474	P	Cation transport ATPase
EfmE980_1301	COG0474	P	Cation transport ATPase
EfmE980_1957	COG0474	P	Cation transport ATPase
EfmE980_2664	COG0474	P	Cation transport ATPase
EfmE980_2712	COG0474	P	Cation transport ATPase
EfmE980_0705	COG0475	P	Kef-type K+ transport systems, membrane components
EfmE980_0156	COG0477	GEPR	Permeases of the major facilitator superfamily
EfmE980_0255	COG0477	GEPR	Permeases of the major facilitator superfamily
EfmE980_0325	COG0477	GEPR	Permeases of the major facilitator superfamily
EfmE980_0335	COG0477	GEPR	Permeases of the major facilitator superfamily
EfmE980_0905	COG0477	GEPR	Permeases of the major facilitator superfamily
EfmE980_1048	COG0477	GEPR	Permeases of the major facilitator superfamily
EfmE980_1053	COG0477	GEPR	Permeases of the major facilitator superfamily
EfmE980_1183	COG0477	GEPR	Permeases of the major facilitator superfamily
EfmE980_1213	COG0477	GEPR	Permeases of the major facilitator superfamily
EfmE980_1215	COG0477	GEPR	Permeases of the major facilitator superfamily
EfmE980_1312	COG0477	GEPR	Permeases of the major facilitator superfamily
EfmE980_2110	COG0477	GEPR	Permeases of the major facilitator superfamily
EfmE980_2533	COG0477	GEPR	Permeases of the major facilitator superfamily
EfmE980_2539	COG0477	GEPR	Permeases of the major facilitator superfamily
EfmE980_2558	COG0477	GEPR	Permeases of the major facilitator superfamily
EfmE980_2583	COG0477	GEPR	Permeases of the major facilitator superfamily
EfmE980_0478	COG0480	J	Translation elongation factors (GTPases)
EfmE980_1548	COG0481	M	Membrane GTPase LepA
EfmE980_1051	COG0482	J	Predicted tRNA(5-methylaminomethyl-2-thiouridylate) methyltransferase, contains the PP-loop ATPase domain
EfmE980_1714	COG0483	G	Archaeal fructose-1,6-bisphosphatase and related enzymes of inositol monophosphatase family
EfmE980_1662	COG0484	O	DnaJ-class molecular chaperone with C-terminal Zn finger domain
EfmE980_2085	COG0484	O	DnaJ-class molecular chaperone with C-terminal Zn finger domain
EfmE980_2428	COG0486	R	Predicted GTPase
EfmE980_0076	COG0488	R	ATPase components of ABC transporters with duplicated ATPase domains
EfmE980_0599	COG0488	R	ATPase components of ABC transporters with duplicated ATPase domains
EfmE980_0816	COG0488	R	ATPase components of ABC transporters with duplicated ATPase domains
EfmE980_1290	COG0488	R	ATPase components of ABC transporters with duplicated ATPase domains
EfmE980_2048	COG0488	R	ATPase components of ABC transporters with duplicated ATPase domains
EfmE980_2530	COG0488	R	ATPase components of ABC transporters with duplicated ATPase domains
EfmE980_0431	COG0489	D	ATPases involved in chromosome partitioning
EfmE980_1398	COG0489	D	ATPases involved in chromosome partitioning
EfmE980_1690	COG0491	R	Zn-dependent hydrolases, including glyoxylases
EfmE980_0921	COG0492	O	Thioredoxin reductase
EfmE980_1377	COG0492	O	Thioredoxin reductase
EfmE980_1063	COG0494	LR	NTP pyrophosphohydrolases including oxidative damage repair enzymes
EfmE980_2065	COG0494	LR	NTP pyrophosphohydrolases including oxidative damage repair enzymes
EfmE980_2188	COG0494	LR	NTP pyrophosphohydrolases including oxidative damage repair enzymes
EfmE980_1756	COG0495	J	Leucyl-tRNA synthetase
EfmE980_1509	COG0497	L	ATPase involved in DNA repair
EfmE980_0025	COG0500	QR	SAM-dependent methyltransferases
EfmE980_0803	COG0500	QR	SAM-dependent methyltransferases
EfmE980_1252	COG0500	QR	SAM-dependent methyltransferases
EfmE980_1253	COG0500	QR	SAM-dependent methyltransferases
EfmE980_1331	COG0500	QR	SAM-dependent methyltransferases
EfmE980_1752	COG0500	QR	SAM-dependent methyltransferases
EfmE980_2241	COG0500	QR	SAM-dependent methyltransferases
EfmE980_0336	COG0503	F	Adenine/guanine phosphoribosyltransferases and related PRPP-binding proteins
EfmE980_1745	COG0503	F	Adenine/guanine phosphoribosyltransferases and related PRPP-binding proteins
EfmE980_2386	COG0503	F	Adenine/guanine phosphoribosyltransferases and related PRPP-binding proteins
EfmE980_0167	COG0504	F	CTP synthase (UTP-ammonia lyase)
EfmE980_0289	COG0505	EF	Carbamoylphosphate synthase small subunit
EfmE980_1328	COG0507	L	ATP-dependent exoDNAse (exonuclease V), alpha subunit - helicase superfamily I member
EfmE980_1717	COG0508	C	Pyruvate/2-oxoglutarate dehydrogenase complex, dihydrolipoamide acyltransferase (E2) component, and related enzymes
EfmE980_1036	COG0509	E	Glycine cleavage system H protein (lipoate-binding)
EfmE980_1126	COG0510	M	Predicted choline kinase involved in LPS biosynthesis
EfmE980_0792	COG0511	I	Biotin carboxyl carrier protein
EfmE980_0306	COG0513	LKJ	Superfamily II DNA and RNA helicases
EfmE980_1248	COG0513	LKJ	Superfamily II DNA and RNA helicases
EfmE980_1484	COG0513	LKJ	Superfamily II DNA and RNA helicases
EfmE980_2726	COG0513	LKJ	Superfamily II DNA and RNA helicases
EfmE980_0061	COG0514	L	Superfamily II DNA helicase
EfmE980_1712	COG0514	L	Superfamily II DNA helicase
EfmE980_0979	COG0515	RTKL	Serine/threonine protein kinase
EfmE980_2370	COG0515; COG2815	RTKLS	Serine/threonine protein kinase; Uncharacterized protein conserved in bacteria
EfmE980_1721	COG0516	F	IMP dehydrogenase/GMP reductase
EfmE980_2669	COG0516; COG0516	FF	IMP dehydrogenase/GMP reductase; IMP dehydrogenase/GMP reductase
EfmE980_1325	COG0517	R	FOG: CBS domain
EfmE980_2312	COG0517	R	FOG: CBS domain
EfmE980_0984	COG0519; COG0518	FF	GMP synthase, PP-ATPase domain/subunit; GMP synthase - Glutamine amidotransferase domain
EfmE980_1030	COG0520	E	Selenocysteine lyase
EfmE980_0556	COG0522	J	Ribosomal protein S4 and related proteins
EfmE980_1002	COG0524	G	Sugar kinases, ribokinase family
EfmE980_2609	COG0524	G	Sugar kinases, ribokinase family
EfmE980_2692	COG0524	G	Sugar kinases, ribokinase family
EfmE980_0185	COG0525	J	Valyl-tRNA synthetase
EfmE980_0763	COG0526	OC	Thiol-disulfide isomerase and thioredoxins
EfmE980_0818	COG0526	OC	Thiol-disulfide isomerase and thioredoxins
EfmE980_2043	COG0526	OC	Thiol-disulfide isomerase and thioredoxins
EfmE980_1160	COG0527	E	Aspartokinases
EfmE980_0419	COG0528	F	Uridylate kinase
EfmE980_0148	COG0531	E	Amino acid transporters
EfmE980_0313	COG0531	E	Amino acid transporters
EfmE980_0696	COG0531	E	Amino acid transporters
EfmE980_1050	COG0531	E	Amino acid transporters
EfmE980_1066	COG0531	E	Amino acid transporters
EfmE980_1284	COG0531	E	Amino acid transporters
EfmE980_1440	COG0531	E	Amino acid transporters
EfmE980_1955	COG0531	E	Amino acid transporters
EfmE980_2021	COG0531	E	Amino acid transporters
EfmE980_2653	COG0531	E	Amino acid transporters
EfmE980_2719	COG0531	E	Amino acid transporters
EfmE980_2843	COG0531	E	Amino acid transporters
EfmE980_0408	COG0532	J	Translation initiation factor 2 (IF-2; GTPase)
EfmE980_0432	COG0533	O	Metal-dependent proteases with possible chaperone activity
EfmE980_0011	COG0534	V	Na+-driven multidrug efflux pump
EfmE980_2739	COG0534	V	Na+-driven multidrug efflux pump
EfmE980_0342	COG0536	R	Predicted GTPase
EfmE980_1123	COG0537	FGR	Diadenosine tetraphosphate (Ap4A) hydrolase and other HIT family hydrolases
EfmE980_2061	COG0537	FGR	Diadenosine tetraphosphate (Ap4A) hydrolase and other HIT family hydrolases
EfmE980_0064	COG0539	J	Ribosomal protein S1
EfmE980_0291	COG0540	F	Aspartate carbamoyltransferase, catalytic chain
EfmE980_1295	COG0541	U	Signal recognition particle GTPase
EfmE980_0778	COG0542	O	ATPases with chaperone activity, ATP-binding subunit
EfmE980_1552	COG0542	O	ATPases with chaperone activity, ATP-binding subunit
EfmE980_2460	COG0542	O	ATPases with chaperone activity, ATP-binding subunit
EfmE980_2576	COG0542	O	ATPases with chaperone activity, ATP-binding subunit
EfmE980_0287	COG0543	HC	2-polyprenylphenol hydroxylase and related flavodoxin oxidoreductases
EfmE980_1627	COG0544	O	FKBP-type peptidyl-prolyl cis-trans isomerase (trigger factor)
EfmE980_1579	COG0546	R	Predicted phosphatases
EfmE980_0427	COG0549	E	Carbamate kinase
EfmE980_0264	COG0550	L	Topoisomerase IA
EfmE980_1045	COG0550	L	Topoisomerase IA
EfmE980_2804	COG0550	L	Topoisomerase IA
EfmE980_0092	COG0550; COG0551	LL	Topoisomerase IA; Zn-finger domain associated with topoisomerase type I
EfmE980_0530	COG0552	U	Signal recognition particle GTPase
EfmE980_1345	COG0553	KL	Superfamily II DNA/RNA helicases, SNF2 family
EfmE980_1990	COG0554	C	Glycerol kinase
EfmE980_1650	COG0556	L	Helicase subunit of the DNA excision repair complex
EfmE980_2164	COG0557	K	Exoribonuclease R
EfmE980_1994	COG0558	I	Phosphatidylglycerophosphate synthase
EfmE980_2396	COG0558	I	Phosphatidylglycerophosphate synthase
EfmE980_0193	COG0561	R	Predicted hydrolases of the HAD superfamily
EfmE980_0358	COG0561	R	Predicted hydrolases of the HAD superfamily
EfmE980_0529	COG0561	R	Predicted hydrolases of the HAD superfamily
EfmE980_0560	COG0561	R	Predicted hydrolases of the HAD superfamily
EfmE980_0903	COG0561	R	Predicted hydrolases of the HAD superfamily
EfmE980_1086	COG0561	R	Predicted hydrolases of the HAD superfamily
EfmE980_1117	COG0561	R	Predicted hydrolases of the HAD superfamily
EfmE980_1205	COG0561	R	Predicted hydrolases of the HAD superfamily
EfmE980_2187	COG0561	R	Predicted hydrolases of the HAD superfamily
EfmE980_2822	COG0561	R	Predicted hydrolases of the HAD superfamily
EfmE980_0502	COG0563	F	Adenylate kinase and related kinases
EfmE980_1441	COG0563	F	Adenylate kinase and related kinases
EfmE980_0294	COG0564	J	Pseudouridylate synthases, 23S RNA-specific
EfmE980_0875	COG0564	J	Pseudouridylate synthases, 23S RNA-specific
EfmE980_1334	COG0564	J	Pseudouridylate synthases, 23S RNA-specific
EfmE980_1420	COG0566	J	rRNA methylases
EfmE980_2406	COG0566	J	rRNA methylases
EfmE980_0042	COG0568	K	DNA-directed RNA polymerase, sigma subunit (sigma70/sigma32)
EfmE980_2214	COG0569	P	K+ transport systems, NAD-binding component
EfmE980_0527	COG0571	K	dsRNA-specific ribonuclease
EfmE980_2734	COG0572	F	Uridine kinase
EfmE980_2133	COG0573	P	ABC-type phosphate transport system, permease component
EfmE980_0416	COG0575	I	CDP-diglyceride synthetase
EfmE980_1665	COG0576	O	Molecular chaperone GrpE (heat shock protein)
EfmE980_0847	COG0577	V	ABC-type antimicrobial peptide transport system, permease component
EfmE980_0940	COG0577	V	ABC-type antimicrobial peptide transport system, permease component
EfmE980_1828	COG0577	V	ABC-type antimicrobial peptide transport system, permease component
EfmE980_2573	COG0577	V	ABC-type antimicrobial peptide transport system, permease component
EfmE980_2603	COG0577	V	ABC-type antimicrobial peptide transport system, permease component
EfmE980_2613	COG0577	V	ABC-type antimicrobial peptide transport system, permease component
EfmE980_1991	COG0578	C	Glycerol-3-phosphate dehydrogenase
EfmE980_0546	COG0580	G	Glycerol uptake facilitator and related permeases (Major Intrinsic Protein Family)
EfmE980_1992	COG0580	G	Glycerol uptake facilitator and related permeases (Major Intrinsic Protein Family)
EfmE980_2132	COG0581	P	ABC-type phosphate transport system, permease component
EfmE980_0209	COG0582	L	Integrase
EfmE980_0210	COG0582	L	Integrase
EfmE980_0232	COG0582	L	Integrase
EfmE980_0233	COG0582	L	Integrase
EfmE980_0372	COG0582	L	Integrase
EfmE980_0373	COG0582	L	Integrase
EfmE980_0646	COG0582	L	Integrase
EfmE980_1911	COG0582	L	Integrase
EfmE980_2551	COG0582	L	Integrase
EfmE980_0275	COG0583	K	Transcriptional regulator
EfmE980_0910	COG0583	K	Transcriptional regulator
EfmE980_1039	COG0583	K	Transcriptional regulator
EfmE980_1960	COG0583	K	Transcriptional regulator
EfmE980_2594	COG0583	K	Transcriptional regulator
EfmE980_0172	COG0584	C	Glycerophosphoryl diester phosphodiesterase
EfmE980_2636	COG0584	C	Glycerophosphoryl diester phosphodiesterase
EfmE980_0463	COG0584; COG4781	CC	Glycerophosphoryl diester phosphodiesterase; Membrane domain of membrane-anchored glycerophosphoryl diester phosphodiesterase
EfmE980_0907	COG0587	L	DNA polymerase III, alpha subunit
EfmE980_0010	COG0588	G	Phosphoglycerate mutase 1
EfmE980_0472	COG0588	G	Phosphoglycerate mutase 1
EfmE980_1580	COG0588	G	Phosphoglycerate mutase 1
EfmE980_1138	COG0589	T	Universal stress protein UspA and related nucleotide-binding proteins
EfmE980_1475	COG0589	T	Universal stress protein UspA and related nucleotide-binding proteins
EfmE980_2044	COG0589	T	Universal stress protein UspA and related nucleotide-binding proteins
EfmE980_2283	COG0589	T	Universal stress protein UspA and related nucleotide-binding proteins
EfmE980_0927	COG0590	FJ	Cytosine/adenosine deaminases
EfmE980_2435	COG0592	L	DNA polymerase sliding clamp subunit (PCNA homolog)
EfmE980_2434	COG0593	L	ATPase involved in DNA replication initiation
EfmE980_2432	COG0594	J	RNase P protein component
EfmE980_0180	COG0595	R	Predicted hydrolase of the metallo-beta-lactamase superfamily
EfmE980_0939	COG0595	R	Predicted hydrolase of the metallo-beta-lactamase superfamily
EfmE980_0037	COG0596	R	Predicted hydrolases or acyltransferases (alpha/beta hydrolase superfamily)
EfmE980_0058	COG0596	R	Predicted hydrolases or acyltransferases (alpha/beta hydrolase superfamily)
EfmE980_0203	COG0596	R	Predicted hydrolases or acyltransferases (alpha/beta hydrolase superfamily)
EfmE980_0295	COG0597	MU	Lipoprotein signal peptidase
EfmE980_1090	COG0598	P	Mg2+ and Co2+ transporters
EfmE980_1507	COG0598	P	Mg2+ and Co2+ transporters
EfmE980_1779	COG0598	P	Mg2+ and Co2+ transporters
EfmE980_2683	COG0598	P	Mg2+ and Co2+ transporters
EfmE980_0461	COG0599	S	Uncharacterized homolog of gamma-carboxymuconolactone decarboxylase subunit
EfmE980_0521	COG0601	EP	ABC-type dipeptide/oligopeptide/nickel transport systems, permease components
EfmE980_2057	COG0601	EP	ABC-type dipeptide/oligopeptide/nickel transport systems, permease components
EfmE980_2833	COG0601	EP	ABC-type dipeptide/oligopeptide/nickel transport systems, permease components
EfmE980_1825	COG0602	O	Organic radical activating enzymes
EfmE980_2506	COG0604	CR	NADPH:quinone reductase and related Zn-dependent oxidoreductases
EfmE980_2721	COG0604	CR	NADPH:quinone reductase and related Zn-dependent oxidoreductases
EfmE980_2756	COG0604	CR	NADPH:quinone reductase and related Zn-dependent oxidoreductases
EfmE980_2761	COG0604	CR	NADPH:quinone reductase and related Zn-dependent oxidoreductases
EfmE980_2208	COG0605	P	Superoxide dismutase
EfmE980_0442	COG0607	P	Rhodanese-related sulfurtransferase
EfmE980_1228	COG0607	P	Rhodanese-related sulfurtransferase
EfmE980_1997	COG0607	P	Rhodanese-related sulfurtransferase
EfmE980_0337	COG0608; COG4199	LS	Single-stranded DNA-specific exonuclease; Uncharacterized protein conserved in bacteria
EfmE980_0448	COG0609	P	ABC-type Fe3+-siderophore transport system, permease component
EfmE980_0449	COG0609	P	ABC-type Fe3+-siderophore transport system, permease component
EfmE980_2399	COG0612	R	Predicted Zn-dependent peptidases
EfmE980_2400	COG0612	R	Predicted Zn-dependent peptidases
EfmE980_0451	COG0614	P	ABC-type Fe3+-hydroxamate transport system, periplasmic component
EfmE980_1630	COG0616	OU	Periplasmic serine proteases (ClpP class)
EfmE980_0072	COG0617	J	tRNA nucleotidyltransferase/poly(A) polymerase
EfmE980_0935	COG0618	R	Exopolyphosphatase-related proteins
EfmE980_0510	COG0619	P	ABC-type cobalt transport system, permease component CbiQ and related transporters
EfmE980_1453	COG0619	P	ABC-type cobalt transport system, permease component CbiQ and related transporters
EfmE980_1605	COG0620	E	Methionine synthase II (cobalamin-independent)
EfmE980_1791	COG0620	E	Methionine synthase II (cobalamin-independent)
EfmE980_2767	COG0620	E	Methionine synthase II (cobalamin-independent)
EfmE980_2311	COG0622	R	Predicted phosphoesterase
EfmE980_0349	COG0623	I	Enoyl-[acyl-carrier-protein] reductase (NADH)
EfmE980_2315	COG0623	I	Enoyl-[acyl-carrier-protein] reductase (NADH)
EfmE980_0057	COG0624	E	Acetylornithine deacetylase/Succinyl-diaminopimelate desuccinylase and related deacylases
EfmE980_0311	COG0624	E	Acetylornithine deacetylase/Succinyl-diaminopimelate desuccinylase and related deacylases
EfmE980_0312	COG0624	E	Acetylornithine deacetylase/Succinyl-diaminopimelate desuccinylase and related deacylases
EfmE980_2039	COG0624	E	Acetylornithine deacetylase/Succinyl-diaminopimelate desuccinylase and related deacylases
EfmE980_2171	COG0624	E	Acetylornithine deacetylase/Succinyl-diaminopimelate desuccinylase and related deacylases
EfmE980_2080	COG0626	E	Cystathionine beta-lyases/cystathionine gamma-synthases
EfmE980_2111	COG0627	R	Predicted esterase
EfmE980_0602	COG0628	R	Predicted permease
EfmE980_0717	COG0628	R	Predicted permease
EfmE980_0773	COG0628	R	Predicted permease
EfmE980_1226	COG0628	R	Predicted permease
EfmE980_2615	COG0628	R	Predicted permease
EfmE980_0580	COG0629	L	Single-stranded DNA-binding protein
EfmE980_2441	COG0629	L	Single-stranded DNA-binding protein
EfmE980_2808	COG0629	L	Single-stranded DNA-binding protein
EfmE980_2371	COG0631	T	Serine/threonine protein phosphatase
EfmE980_0570	COG0632	L	Holliday junction resolvasome, DNA-binding subunit
EfmE980_0865	COG0634	F	Hypoxanthine-guanine phosphoribosyltransferase
EfmE980_1667	COG0635	H	Coproporphyrinogen III oxidase and related Fe-S oxidoreductases
EfmE980_2161	COG0636	C	F0F1-type ATP synthase, subunit c/Archaeal/vacuolar-type H+-ATPase, subunit K
EfmE980_2200	COG0636	C	F0F1-type ATP synthase, subunit c/Archaeal/vacuolar-type H+-ATPase, subunit K
EfmE980_0183	COG0637	R	Predicted phosphatase/phosphohexomutase
EfmE980_0278	COG0637	R	Predicted phosphatase/phosphohexomutase
EfmE980_0425	COG0637	R	Predicted phosphatase/phosphohexomutase
EfmE980_1108	COG0637	R	Predicted phosphatase/phosphohexomutase
EfmE980_1881	COG0637	R	Predicted phosphatase/phosphohexomutase
EfmE980_2027	COG0637	R	Predicted phosphatase/phosphohexomutase
EfmE980_2662	COG0637	R	Predicted phosphatase/phosphohexomutase
EfmE980_1574	COG0639	T	Diadenosine tetraphosphatase and related serine/threonine protein phosphatases
EfmE980_1081	COG0640	K	Predicted transcriptional regulators
EfmE980_1380	COG0640	K	Predicted transcriptional regulators
EfmE980_1541	COG0640	K	Predicted transcriptional regulators
EfmE980_0987	COG0641	R	Arylsulfatase regulator (Fe-S oxidoreductase)
EfmE980_0235	COG0642	T	Signal transduction histidine kinase
EfmE980_0361	COG0642	T	Signal transduction histidine kinase
EfmE980_0915	COG0642	T	Signal transduction histidine kinase
EfmE980_1068	COG0642	T	Signal transduction histidine kinase
EfmE980_1299	COG0642	T	Signal transduction histidine kinase
EfmE980_2116	COG0642	T	Signal transduction histidine kinase
EfmE980_2494	COG0642	T	Signal transduction histidine kinase
EfmE980_2593	COG0642	T	Signal transduction histidine kinase
EfmE980_0924	COG0647	G	Predicted sugar phosphatases of the HAD superfamily
EfmE980_1364	COG0648	L	Endonuclease IV
EfmE980_2357	COG0651	CP	Formate hydrogenlyase subunit 3/Multisubunit Na+/H+ antiporter, MnhD subunit
EfmE980_0347	COG0652	O	Peptidyl-prolyl cis-trans isomerase (rotamase) - cyclophilin family
EfmE980_0920	COG0652	O	Peptidyl-prolyl cis-trans isomerase (rotamase) - cyclophilin family
EfmE980_2140	COG0653	U	Preprotein translocase subunit SecA (ATPase, RNA helicase)
EfmE980_2648	COG0655	R	Multimeric flavodoxin WrbA
EfmE980_0032	COG0656	R	Aldo/keto reductases, related to diketogulonate reductase
EfmE980_1776	COG0656	R	Aldo/keto reductases, related to diketogulonate reductase
EfmE980_1260	COG0657	I	Esterase/lipase
EfmE980_1604	COG0657	I	Esterase/lipase
EfmE980_2645	COG0657	I	Esterase/lipase
EfmE980_1843	COG0659	P	Sulfate permease and related transporters (MFS superfamily)
EfmE980_2729	COG0661	R	Predicted unusual protein kinase
EfmE980_1900	COG0662	G	Mannose-6-phosphate isomerase
EfmE980_0175	COG0663	R	Carbonic anhydrases/acetyltransferases, isoleucine patch superfamily
EfmE980_0022	COG0664	T	cAMP-binding proteins - catabolite gene activator and regulatory subunit of cAMP-dependent protein kinases
EfmE980_0154	COG0664	T	cAMP-binding proteins - catabolite gene activator and regulatory subunit of cAMP-dependent protein kinases
EfmE980_0430	COG0664	T	cAMP-binding proteins - catabolite gene activator and regulatory subunit of cAMP-dependent protein kinases
EfmE980_1676	COG0664	T	cAMP-binding proteins - catabolite gene activator and regulatory subunit of cAMP-dependent protein kinases
EfmE980_1885	COG0664	T	cAMP-binding proteins - catabolite gene activator and regulatory subunit of cAMP-dependent protein kinases
EfmE980_2014	COG0664	T	cAMP-binding proteins - catabolite gene activator and regulatory subunit of cAMP-dependent protein kinases
EfmE980_1182	COG0665	E	Glycine/D-amino acid oxidases (deaminating)
EfmE980_1149	COG0667	C	Predicted oxidoreductases (related to aryl-alcohol dehydrogenases)
EfmE980_1775	COG0667	C	Predicted oxidoreductases (related to aryl-alcohol dehydrogenases)
EfmE980_1937	COG0667	C	Predicted oxidoreductases (related to aryl-alcohol dehydrogenases)
EfmE980_0351	COG0668	M	Small-conductance mechanosensitive channel
EfmE980_1704	COG0669	H	Phosphopantetheine adenylyltransferase
EfmE980_1568	COG0670	R	Integral membrane protein, interacts with FtsH
EfmE980_2842	COG0670	R	Integral membrane protein, interacts with FtsH
EfmE980_1075	COG0671	I	Membrane-associated phospholipid phosphatase
EfmE980_1754	COG0671	I	Membrane-associated phospholipid phosphatase
EfmE980_0249	COG0673	R	Predicted dehydrogenases and related proteins
EfmE980_1193	COG0673	R	Predicted dehydrogenases and related proteins
EfmE980_1485	COG0673	R	Predicted dehydrogenases and related proteins
EfmE980_1746	COG0673	R	Predicted dehydrogenases and related proteins
EfmE980_2225	COG0673	R	Predicted dehydrogenases and related proteins
EfmE980_2226	COG0673	R	Predicted dehydrogenases and related proteins
EfmE980_2628	COG0673	R	Predicted dehydrogenases and related proteins
EfmE980_1639	COG0674; COG1013; COG1014	CCC	Pyruvate:ferredoxin oxidoreductase and related 2-oxoacid:ferredoxin oxidoreductases, alpha subunit; Pyruvate:ferredoxin oxidoreductase and related 2-oxoacid:ferredoxin oxidoreductases, beta subunit; Pyruvate:ferredoxin oxidoreductase and related 2-oxoacid:ferredoxin oxidoreductases, gamma subunit
EfmE980_2837	COG0675	L	Transposase and inactivated derivatives
EfmE980_1270	COG0679	R	Predicted permeases
EfmE980_0086	COG0681	U	Signal peptidase I
EfmE980_1251	COG0681	U	Signal peptidase I
EfmE980_1265	COG0681	U	Signal peptidase I
EfmE980_1840	COG0681	U	Signal peptidase I
EfmE980_1352	COG0682	M	Prolipoprotein diacylglyceryltransferase
EfmE980_1678	COG0682	M	Prolipoprotein diacylglyceryltransferase
EfmE980_2766	COG0687	E	Spermidine/putrescine-binding periplasmic protein
EfmE980_2310	COG0689; COG0127	JF	RNase PH; Xanthosine triphosphate pyrophosphatase
EfmE980_1323	COG0690	U	Preprotein translocase subunit SecE
EfmE980_2163	COG0691	O	tmRNA-binding protein
EfmE980_1204	COG0692	L	Uracil DNA glycosylase
EfmE980_0389	COG0693	R	Putative intracellular protease/amidase
EfmE980_1540	COG0693	R	Putative intracellular protease/amidase
EfmE980_1987	COG0693	R	Putative intracellular protease/amidase
EfmE980_0624	COG0695	O	Glutaredoxin and related proteins
EfmE980_0595	COG0698	G	Ribose 5-phosphate isomerase RpiB
EfmE980_0596	COG0698	G	Ribose 5-phosphate isomerase RpiB
EfmE980_0819	COG0701	R	Predicted permeases
EfmE980_2521	COG0702	MG	Predicted nucleoside-diphosphate-sugar epimerases
EfmE980_2757	COG0702	MG	Predicted nucleoside-diphosphate-sugar epimerases
EfmE980_1594	COG0703	E	Shikimate kinase
EfmE980_2129	COG0704	P	Phosphate uptake regulator
EfmE980_0445	COG0705	R	Uncharacterized membrane protein (homolog of Drosophila rhomboid)
EfmE980_1418	COG0706	U	Preprotein translocase subunit YidC
EfmE980_2431	COG0706	U	Preprotein translocase subunit YidC
EfmE980_1499	COG0707	M	UDP-N-acetylglucosamine:LPS N-acetylglucosamine transferase
EfmE980_1192	COG0708	L	Exonuclease III
EfmE980_0366	COG0710	E	3-dehydroquinate dehydratase
EfmE980_2160	COG0711	C	F0F1-type ATP synthase, subunit b
EfmE980_2333	COG0711	C	F0F1-type ATP synthase, subunit b
EfmE980_2159	COG0712	C	F0F1-type ATP synthase, delta subunit (mitochondrial oligomycin sensitivity protein)
EfmE980_1308	COG0714	R	MoxR-like ATPases
EfmE980_1412	COG0714	R	MoxR-like ATPases
EfmE980_0119	COG0715; COG0600	PP	ABC-type nitrate/sulfonate/bicarbonate transport systems, periplasmic components; ABC-type nitrate/sulfonate/bicarbonate transport system, permease component
EfmE980_2257	COG0716	C	Flavodoxins
EfmE980_1816	COG0718	S	Uncharacterized protein conserved in bacteria
EfmE980_1028	COG0719	O	ABC-type transport system involved in Fe-S cluster assembly, permease component
EfmE980_1031	COG0719	O	ABC-type transport system involved in Fe-S cluster assembly, permease component
EfmE980_1615	COG0721	J	Asp-tRNAAsn/Glu-tRNAGln amidotransferase C subunit
EfmE980_2179	COG0726	G	Predicted xylanase/chitin deacetylase
EfmE980_0830	COG0730	R	Predicted permeases
EfmE980_0588	COG0732	V	Restriction endonuclease S subunits
EfmE980_1783	COG0732	V	Restriction endonuclease S subunits
EfmE980_0047	COG0735	P	Fe2+/Zn2+ uptake regulation proteins
EfmE980_0329	COG0735	P	Fe2+/Zn2+ uptake regulation proteins
EfmE980_1382	COG0735	P	Fe2+/Zn2+ uptake regulation proteins
EfmE980_2725	COG0736	I	Phosphopantetheinyl transferase (holo-ACP synthase)
EfmE980_0926	COG0737	F	5'-nucleotidase/2',3'-cyclic phosphodiesterase and related esterases
EfmE980_2791	COG0739; COG1705; COG3266	MNUS	Membrane proteins related to metalloendopeptidases; Muramidase (flagellum-specific); Uncharacterized protein conserved in bacteria
EfmE980_0174	COG0740	OU	Protease subunit of ATP-dependent Clp proteases
EfmE980_0671	COG0740	OU	Protease subunit of ATP-dependent Clp proteases
EfmE980_0038	COG0741	M	Soluble lytic murein transglycosylase and related regulatory proteins (some contain LysM/invasin domains)
EfmE980_1705	COG0742	L	N6-adenine-specific methylase
EfmE980_0322	COG0744	M	Membrane carboxypeptidase (penicillin-binding protein)
EfmE980_0876	COG0744	M	Membrane carboxypeptidase (penicillin-binding protein)
EfmE980_1363	COG0744	M	Membrane carboxypeptidase (penicillin-binding protein)
EfmE980_0236	COG0745	TK	Response regulators consisting of a CheY-like receiver domain and a winged-helix DNA-binding domain
EfmE980_0360	COG0745	TK	Response regulators consisting of a CheY-like receiver domain and a winged-helix DNA-binding domain
EfmE980_0635	COG0745	TK	Response regulators consisting of a CheY-like receiver domain and a winged-helix DNA-binding domain
EfmE980_0914	COG0745	TK	Response regulators consisting of a CheY-like receiver domain and a winged-helix DNA-binding domain
EfmE980_1069	COG0745	TK	Response regulators consisting of a CheY-like receiver domain and a winged-helix DNA-binding domain
EfmE980_1298	COG0745	TK	Response regulators consisting of a CheY-like receiver domain and a winged-helix DNA-binding domain
EfmE980_2115	COG0745	TK	Response regulators consisting of a CheY-like receiver domain and a winged-helix DNA-binding domain
EfmE980_2592	COG0745	TK	Response regulators consisting of a CheY-like receiver domain and a winged-helix DNA-binding domain
EfmE980_0523	COG0747	E	ABC-type dipeptide transport system, periplasmic component
EfmE980_1566	COG0749	L	DNA polymerase I - 3'-5' exonuclease and polymerase domains
EfmE980_0415	COG0750	M	Predicted membrane-associated Zn-dependent proteases 1
EfmE980_1394	COG0751	J	Glycyl-tRNA synthetase, beta subunit
EfmE980_1393	COG0752	J	Glycyl-tRNA synthetase, alpha subunit
EfmE980_2413	COG0756	F	dUTPase
EfmE980_0091	COG0758	LU	Predicted Rossmann fold nucleotide-binding protein involved in DNA uptake
EfmE980_2152	COG0759	S	Uncharacterized conserved protein
EfmE980_1022	COG0760	O	Parvulin-like peptidyl-prolyl isomerase
EfmE980_1121	COG0760	O	Parvulin-like peptidyl-prolyl isomerase
EfmE980_2638	COG0760	O	Parvulin-like peptidyl-prolyl isomerase
EfmE980_1493	COG0762	S	Predicted integral membrane protein
EfmE980_0348	COG0764	I	3-hydroxymyristoyl/3-hydroxydecanoyl-(acyl carrier protein) dehydratases
EfmE980_0793	COG0764	I	3-hydroxymyristoyl/3-hydroxydecanoyl-(acyl carrier protein) dehydratases
EfmE980_0733	COG0765	E	ABC-type amino acid transport system, permease component
EfmE980_2307	COG0765	E	ABC-type amino acid transport system, permease component
EfmE980_2308	COG0765	E	ABC-type amino acid transport system, permease component
EfmE980_2672	COG0765	E	ABC-type amino acid transport system, permease component
EfmE980_2746	COG0765; COG0834	EET	ABC-type amino acid transport system, permease component; ABC-type amino acid transport/signal transduction systems, periplasmic component/domain
EfmE980_0165	COG0766	M	UDP-N-acetylglucosamine enolpyruvyl transferase
EfmE980_2154	COG0766	M	UDP-N-acetylglucosamine enolpyruvyl transferase
EfmE980_0704	COG0768	M	Cell division protein FtsI/penicillin-binding protein 2
EfmE980_0814	COG0768	M	Cell division protein FtsI/penicillin-binding protein 2
EfmE980_1502	COG0768	M	Cell division protein FtsI/penicillin-binding protein 2
EfmE980_1244	COG0769	M	UDP-N-acetylmuramyl tripeptide synthase
EfmE980_1763	COG0769	M	UDP-N-acetylmuramyl tripeptide synthase
EfmE980_2727	COG0770	M	UDP-N-acetylmuramyl pentapeptide synthase
EfmE980_1500	COG0771	M	UDP-N-acetylmuramoylalanine-D-glutamate ligase
EfmE980_0702	COG0772	D	Bacterial cell division membrane protein
EfmE980_1038	COG0772	D	Bacterial cell division membrane protein
EfmE980_1710	COG0772	D	Bacterial cell division membrane protein
EfmE980_1570	COG0773	M	UDP-N-acetylmuramate-alanine ligase
EfmE980_1061	COG0775	F	Nucleoside phosphorylase
EfmE980_0066	COG0776	L	Bacterial nucleoid DNA-binding protein
EfmE980_0795	COG0777	I	Acetyl-CoA carboxylase beta subunit
EfmE980_2528	COG0778	C	Nitroreductase
EfmE980_0412	COG0779	S	Uncharacterized protein conserved in bacteria
EfmE980_1516	COG0781	K	Transcription termination factor
EfmE980_2218	COG0782	K	Transcription elongation factor
EfmE980_1674	COG0783	P	DNA-binding ferritin-like protein (oxidative damage protectant)
EfmE980_2489	COG0783	P	DNA-binding ferritin-like protein (oxidative damage protectant)
EfmE980_2724	COG0787	M	Alanine racemase
EfmE980_0169	COG0789	K	Predicted transcriptional regulators
EfmE980_1460	COG0789	K	Predicted transcriptional regulators
EfmE980_1606	COG0789	K	Predicted transcriptional regulators
EfmE980_2582	COG0789	K	Predicted transcriptional regulators
EfmE980_2869	COG0789	K	Predicted transcriptional regulators
EfmE980_0852	COG0791	M	Cell wall-associated hydrolases (invasion-associated proteins)
EfmE980_2347	COG0791	M	Cell wall-associated hydrolases (invasion-associated proteins)
EfmE980_2309	COG0796	M	Glutamate racemase
EfmE980_2819	COG0796	M	Glutamate racemase
EfmE980_0802	COG0799	S	Uncharacterized homolog of plant Iojap protein
EfmE980_2693	COG0800	G	2-keto-3-deoxy-6-phosphogluconate aldolase
EfmE980_1202	COG0802	R	Predicted ATPase or kinase
EfmE980_1177	COG0803	P	ABC-type metal ion transport system, periplasmic component/surface adhesin
EfmE980_2389	COG0803	P	ABC-type metal ion transport system, periplasmic component/surface adhesin
EfmE980_2616	COG0803; COG3443	PR	ABC-type metal ion transport system, periplasmic component/surface adhesin; Predicted periplasmic or secreted protein
EfmE980_0131	COG0806	J	RimM protein, required for 16S rRNA processing
EfmE980_2714	COG0809	J	S-adenosylmethionine:tRNA-ribosyltransferase-isomerase (queuine synthetase)
EfmE980_1194	COG0812	M	UDP-N-acetylmuramate dehydrogenase
EfmE980_0998	COG0813	F	Purine-nucleoside phosphorylase
EfmE980_0828	COG0816	L	Predicted endonuclease involved in recombination (possible Holliday junction resolvase in Mycoplasmas and B. subtilis)
EfmE980_1390	COG0818	M	Diacylglycerol kinase
EfmE980_2827	COG0820	R	Predicted Fe-S-cluster redox enzyme
EfmE980_1029	COG0822	C	NifU homolog involved in Fe-S cluster formation
EfmE980_2037	COG0824	R	Predicted thioesterase
EfmE980_0796	COG0825	I	Acetyl-CoA carboxylase alpha subunit
EfmE980_1965	COG0825	I	Acetyl-CoA carboxylase alpha subunit
EfmE980_2461	COG0826	O	Collagenase and related proteases
EfmE980_2462	COG0826	O	Collagenase and related proteases
EfmE980_1136	COG0827	L	Adenine-specific DNA methylase
EfmE980_1383	COG0828	J	Ribosomal protein S21
EfmE980_0732	COG0834	ET	ABC-type amino acid transport/signal transduction systems, periplasmic component/domain
EfmE980_2306	COG0834	ET	ABC-type amino acid transport/signal transduction systems, periplasmic component/domain
EfmE980_2674	COG0834	ET	ABC-type amino acid transport/signal transduction systems, periplasmic component/domain
EfmE980_1651	COG0834; COG0765	ETE	ABC-type amino acid transport/signal transduction systems, periplasmic component/domain; ABC-type amino acid transport system, permease component
EfmE980_0981	COG0842	V	ABC-type multidrug transport system, permease component
EfmE980_2503	COG0842	V	ABC-type multidrug transport system, permease component
EfmE980_2571	COG0845	M	Membrane-fusion protein
EfmE980_2748	COG0846	K	NAD-dependent protein deacetylases, SIR2 family
EfmE980_1200	COG0847	L	DNA polymerase III, epsilon subunit and related 3'-5' exonucleases
EfmE980_1497	COG0849	D	Actin-like ATPase involved in cell division
EfmE980_0407	COG0858	J	Ribosome-binding factor A
EfmE980_0851	COG0860	M	N-acetylmuramoyl-L-alanine amidase
EfmE980_0585	COG0863	L	DNA modification methylase
EfmE980_1128	COG1001	F	Adenine deaminase
EfmE980_1401	COG1004	M	Predicted UDP-glucose 6-dehydrogenase
EfmE980_1344	COG1011	R	Predicted hydrolase (HAD superfamily)
EfmE980_2735	COG1011	R	Predicted hydrolase (HAD superfamily)
EfmE980_0598	COG1011; COG0582	RL	Predicted hydrolase (HAD superfamily); Integrase
EfmE980_2708	COG1012; COG1454	CC	NAD-dependent aldehyde dehydrogenases; Alcohol dehydrogenase, class IV
EfmE980_0996	COG1015	G	Phosphopentomutase
EfmE980_1831	COG1020	Q	Non-ribosomal peptide synthetase modules and related proteins
EfmE980_0401	COG1028	IQR	Dehydrogenases with different specificities (related to short-chain alcohol dehydrogenases)
EfmE980_0552	COG1028	IQR	Dehydrogenases with different specificities (related to short-chain alcohol dehydrogenases)
EfmE980_0790	COG1028	IQR	Dehydrogenases with different specificities (related to short-chain alcohol dehydrogenases)
EfmE980_1091	COG1028	IQR	Dehydrogenases with different specificities (related to short-chain alcohol dehydrogenases)
EfmE980_2690	COG1028	IQR	Dehydrogenases with different specificities (related to short-chain alcohol dehydrogenases)
EfmE980_1709	COG1038	C	Pyruvate carboxylase
EfmE980_0759	COG1039	L	Ribonuclease HIII
EfmE980_2142	COG1040	R	Predicted amidophosphoribosyltransferases
EfmE980_1407	COG1045	E	Serine acetyltransferase
EfmE980_2409	COG1045	E	Serine acetyltransferase
EfmE980_1977	COG1051	F	ADP-ribose pyrophosphatase
EfmE980_2838	COG1051	F	ADP-ribose pyrophosphatase
EfmE980_1269	COG1052	CHR	Lactate dehydrogenase and related dehydrogenases
EfmE980_1199	COG1053	C	Succinate dehydrogenase/fumarate reductase, flavoprotein subunit
EfmE980_1575	COG1054	R	Predicted sulfurtransferase
EfmE980_2172	COG1055	P	Na+/H+ antiporter NhaD and related arsenite permeases
EfmE980_0800	COG1057	H	Nicotinic acid mononucleotide adenylyltransferase
EfmE980_2395	COG1058; COG1546	RR	Predicted nucleotide-utilizing enzyme related to molybdopterin-biosynthesis enzyme MoeA; Uncharacterized protein (competence- and mitomycin-induced)
EfmE980_1946	COG1063	ER	Threonine dehydrogenase and related Zn-dependent dehydrogenases
EfmE980_2412	COG1066	O	Predicted ATP-dependent serine protease
EfmE980_1896	COG1067	O	Predicted ATP-dependent protease
EfmE980_1216	COG1070	G	Sugar (pentulose and hexulose) kinases
EfmE980_2488	COG1070	G	Sugar (pentulose and hexulose) kinases
EfmE980_2700	COG1070	G	Sugar (pentulose and hexulose) kinases
EfmE980_1719	COG1071	C	Pyruvate/2-oxoglutarate dehydrogenase complex, dehydrogenase (E1) component, eukaryotic type, alpha subunit
EfmE980_0985	COG1072	H	Panthothenate kinase
EfmE980_0111	COG1073	R	Hydrolases of the alpha/beta superfamily
EfmE980_0345	COG1073	R	Hydrolases of the alpha/beta superfamily
EfmE980_0896	COG1073	R	Hydrolases of the alpha/beta superfamily
EfmE980_1461	COG1073	R	Hydrolases of the alpha/beta superfamily
EfmE980_2168	COG1073	R	Hydrolases of the alpha/beta superfamily
EfmE980_2644	COG1073; COG0513	RLKJ	Hydrolases of the alpha/beta superfamily; Superfamily II DNA and RNA helicases
EfmE980_2298	COG1074	L	ATP-dependent exoDNAse (exonuclease V) beta subunit (contains helicase and exonuclease domains)
EfmE980_2186	COG1078	R	HD superfamily phosphohydrolases
EfmE980_0995	COG1079	R	Uncharacterized ABC-type transport system, permease component
EfmE980_0780	COG1080	G	Phosphoenolpyruvate-protein kinase (PTS system EI component in bacteria)
EfmE980_0879	COG1082	G	Sugar phosphate isomerases/epimerases
EfmE980_2703	COG1082	G	Sugar phosphate isomerases/epimerases
EfmE980_2224	COG1083	M	CMP-N-acetylneuraminic acid synthetase
EfmE980_2231	COG1086	MG	Predicted nucleoside-diphosphate sugar epimerases
EfmE980_0438	COG1087	M	UDP-glucose 4-epimerase
EfmE980_2248	COG1088	M	dTDP-D-glucose 4,6-dehydratase
EfmE980_2246	COG1091	M	dTDP-4-dehydrorhamnose reductase
EfmE980_2247	COG1091	M	dTDP-4-dehydrorhamnose reductase
EfmE980_0365	COG1092	R	Predicted SAM-dependent methyltransferases
EfmE980_0863	COG1098	J	Predicted RNA binding protein (contains ribosomal protein S1 domain)
EfmE980_0918	COG1098	J	Predicted RNA binding protein (contains ribosomal protein S1 domain)
EfmE980_0269	COG1101	R	ABC-type uncharacterized transport system, ATPase component
EfmE980_2480	COG1101	R	ABC-type uncharacterized transport system, ATPase component
EfmE980_0189	COG1104	E	Cysteine sulfinate desulfinase/cysteine desulfurase and related enzymes
EfmE980_1055	COG1104	E	Cysteine sulfinate desulfinase/cysteine desulfurase and related enzymes
EfmE980_0594	COG1105	G	Fructose-1-phosphate kinase and related fructose-6-phosphate kinase (PfkB)
EfmE980_1462	COG1105	G	Fructose-1-phosphate kinase and related fructose-6-phosphate kinase (PfkB)
EfmE980_1620	COG1105	G	Fructose-1-phosphate kinase and related fructose-6-phosphate kinase (PfkB)
EfmE980_1176	COG1108	P	ABC-type Mn2+/Zn2+ transport systems, permease components
EfmE980_2387	COG1108	P	ABC-type Mn2+/Zn2+ transport systems, permease components
EfmE980_1186	COG1109	G	Phosphomannomutase
EfmE980_1378	COG1109	G	Phosphomannomutase
EfmE980_1636	COG1109	G	Phosphomannomutase
EfmE980_0002	COG1113	E	Gamma-aminobutyrate permease and related permeases
EfmE980_1174	COG1113	E	Gamma-aminobutyrate permease and related permeases
EfmE980_1956	COG1113	E	Gamma-aminobutyrate permease and related permeases
EfmE980_2744	COG1113	E	Gamma-aminobutyrate permease and related permeases
EfmE980_0577	COG1114	E	Branched-chain amino acid permeases
EfmE980_1385	COG1114	E	Branched-chain amino acid permeases
EfmE980_0120	COG1116	P	ABC-type nitrate/sulfonate/bicarbonate transport system, ATPase component
EfmE980_2130	COG1117	P	ABC-type phosphate transport system, ATPase component
EfmE980_2131	COG1117	P	ABC-type phosphate transport system, ATPase component
EfmE980_0450	COG1120	PH	ABC-type cobalamin/Fe3+-siderophores transport systems, ATPase components
EfmE980_1175	COG1121	P	ABC-type Mn/Zn transport systems, ATPase component
EfmE980_2388	COG1121	P	ABC-type Mn/Zn transport systems, ATPase component
EfmE980_0508	COG1122	P	ABC-type cobalt transport system, ATPase component
EfmE980_0509	COG1122	P	ABC-type cobalt transport system, ATPase component
EfmE980_1454	COG1122	P	ABC-type cobalt transport system, ATPase component
EfmE980_0117	COG1125	E	ABC-type proline/glycine betaine transport systems, ATPase components
EfmE980_2715	COG1125	E	ABC-type proline/glycine betaine transport systems, ATPase components
EfmE980_1652	COG1126	E	ABC-type polar amino acid transport system, ATPase component
EfmE980_2305	COG1126	E	ABC-type polar amino acid transport system, ATPase component
EfmE980_2673	COG1126	E	ABC-type polar amino acid transport system, ATPase component
EfmE980_2745	COG1126	E	ABC-type polar amino acid transport system, ATPase component
EfmE980_1723	COG1129	G	ABC-type sugar transport system, ATPase component
EfmE980_0126	COG1131	V	ABC-type multidrug transport system, ATPase component
EfmE980_1124	COG1131	V	ABC-type multidrug transport system, ATPase component
EfmE980_1282	COG1131	V	ABC-type multidrug transport system, ATPase component
EfmE980_2016	COG1131	V	ABC-type multidrug transport system, ATPase component
EfmE980_2502	COG1131	V	ABC-type multidrug transport system, ATPase component
EfmE980_0177	COG1132	V	ABC-type multidrug transport system, ATPase and permease components
EfmE980_0178	COG1132	V	ABC-type multidrug transport system, ATPase and permease components
EfmE980_0878	COG1132	V	ABC-type multidrug transport system, ATPase and permease components
EfmE980_0963	COG1132	V	ABC-type multidrug transport system, ATPase and permease components
EfmE980_0964	COG1132	V	ABC-type multidrug transport system, ATPase and permease components
EfmE980_1230	COG1132	V	ABC-type multidrug transport system, ATPase and permease components
EfmE980_1231	COG1132	V	ABC-type multidrug transport system, ATPase and permease components
EfmE980_1369	COG1132	V	ABC-type multidrug transport system, ATPase and permease components
EfmE980_1370	COG1132	V	ABC-type multidrug transport system, ATPase and permease components
EfmE980_1607	COG1132	V	ABC-type multidrug transport system, ATPase and permease components
EfmE980_1608	COG1132	V	ABC-type multidrug transport system, ATPase and permease components
EfmE980_2113	COG1132	V	ABC-type multidrug transport system, ATPase and permease components
EfmE980_2114	COG1132	V	ABC-type multidrug transport system, ATPase and permease components
EfmE980_2242	COG1134	GM	ABC-type polysaccharide/polyol phosphate transport system, ATPase component
EfmE980_1035	COG1135	P	ABC-type metal ion transport system, ATPase component
EfmE980_1792	COG1135	P	ABC-type metal ion transport system, ATPase component
EfmE980_2661	COG1135	P	ABC-type metal ion transport system, ATPase component
EfmE980_0525	COG1136	V	ABC-type antimicrobial peptide transport system, ATPase component
EfmE980_0848	COG1136	V	ABC-type antimicrobial peptide transport system, ATPase component
EfmE980_0941	COG1136	V	ABC-type antimicrobial peptide transport system, ATPase component
EfmE980_1024	COG1136	V	ABC-type antimicrobial peptide transport system, ATPase component
EfmE980_1827	COG1136	V	ABC-type antimicrobial peptide transport system, ATPase component
EfmE980_2572	COG1136	V	ABC-type antimicrobial peptide transport system, ATPase component
EfmE980_2591	COG1136	V	ABC-type antimicrobial peptide transport system, ATPase component
EfmE980_2602	COG1136	V	ABC-type antimicrobial peptide transport system, ATPase component
EfmE980_2612	COG1136	V	ABC-type antimicrobial peptide transport system, ATPase component
EfmE980_0059	COG1141	C	Ferredoxin
EfmE980_0697	COG1154	HI	Deoxyxylulose-5-phosphate synthase
EfmE980_2196	COG1155	C	Archaeal/vacuolar-type H+-ATPase subunit A
EfmE980_2195	COG1156	C	Archaeal/vacuolar-type H+-ATPase subunit B
EfmE980_0164	COG1158	K	Transcription termination factor
EfmE980_1391	COG1159	R	GTPase
EfmE980_0065	COG1160	R	Predicted GTPases
EfmE980_0089	COG1161	R	Predicted GTPases
EfmE980_0798	COG1161	R	Predicted GTPases
EfmE980_2369	COG1162	R	Predicted GTPases
EfmE980_0853	COG1164	E	Oligoendopeptidase F
EfmE980_1339	COG1164	E	Oligoendopeptidase F
EfmE980_1720	COG1167	KE	Transcriptional regulators containing a DNA-binding HTH domain and an aminotransferase domain (MocR family) and their eukaryotic orthologs
EfmE980_2192	COG1167	KE	Transcriptional regulators containing a DNA-binding HTH domain and an aminotransferase domain (MocR family) and their eukaryotic orthologs
EfmE980_0919	COG1168	E	Bifunctional PLP-dependent enzyme with beta-cystathionase and maltose regulon repressor activities
EfmE980_1863	COG1168	E	Bifunctional PLP-dependent enzyme with beta-cystathionase and maltose regulon repressor activities
EfmE980_0522	COG1173	EP	ABC-type dipeptide/oligopeptide/nickel transport systems, permease components
EfmE980_2058	COG1173	EP	ABC-type dipeptide/oligopeptide/nickel transport systems, permease components
EfmE980_2834	COG1173	EP	ABC-type dipeptide/oligopeptide/nickel transport systems, permease components
EfmE980_2716	COG1174	E	ABC-type proline/glycine betaine transport systems, permease component
EfmE980_2718	COG1174	E	ABC-type proline/glycine betaine transport systems, permease component
EfmE980_0221	COG1175	G	ABC-type sugar transport systems, permease components
EfmE980_0225	COG1175	G	ABC-type sugar transport systems, permease components
EfmE980_0406	COG1175	G	ABC-type sugar transport systems, permease components
EfmE980_0725	COG1175	G	ABC-type sugar transport systems, permease components
EfmE980_1078	COG1175	G	ABC-type sugar transport systems, permease components
EfmE980_1587	COG1175	G	ABC-type sugar transport systems, permease components
EfmE980_1588	COG1175	G	ABC-type sugar transport systems, permease components
EfmE980_1749	COG1175	G	ABC-type sugar transport systems, permease components
EfmE980_2543	COG1175	G	ABC-type sugar transport systems, permease components
EfmE980_2764	COG1176	E	ABC-type spermidine/putrescine transport system, permease component I
EfmE980_2765	COG1177	E	ABC-type spermidine/putrescine transport system, permease component II
EfmE980_0104	COG1180	O	Pyruvate-formate lyase-activating enzyme
EfmE980_2728	COG1181	M	D-alanine-D-alanine ligase and related ATP-grasp enzymes
EfmE980_0531	COG1181; COG2918	MH	D-alanine-D-alanine ligase and related ATP-grasp enzymes; Gamma-glutamylcysteine synthetase
EfmE980_1227	COG1182	I	Acyl carrier protein phosphodiesterase
EfmE980_2755	COG1185	J	Polyribonucleotide nucleotidyltransferase (polynucleotide phosphorylase)
EfmE980_2139	COG1186	J	Protein chain release factor B
EfmE980_0053	COG1187	J	16S rRNA uridine-516 pseudouridylate synthase and related pseudouridylate synthases
EfmE980_1766	COG1187	J	16S rRNA uridine-516 pseudouridylate synthase and related pseudouridylate synthases
EfmE980_2736	COG1187	J	16S rRNA uridine-516 pseudouridylate synthase and related pseudouridylate synthases
EfmE980_0861	COG1188	J	Ribosome-associated heat shock protein implicated in the recycling of the 50S subunit (S4 paralog)
EfmE980_1511	COG1189	J	Predicted rRNA methylase
EfmE980_0869	COG1190	J	Lysyl-tRNA synthetase (class II)
EfmE980_2075	COG1192	D	ATPases involved in chromosome partitioning
EfmE980_2425	COG1192	D	ATPases involved in chromosome partitioning
EfmE980_0762	COG1193	L	Mismatch repair ATPase (MutS family)
EfmE980_1993	COG1193	L	Mismatch repair ATPase (MutS family)
EfmE980_0770	COG1194	L	A/G-specific DNA glycosylase
EfmE980_2437	COG1195	L	Recombinational DNA repair ATPase (RecF pathway)
EfmE980_0528	COG1196	D	Chromosome segregation ATPases
EfmE980_0859	COG1197	LK	Transcription-repair coupling factor (superfamily II helicase)
EfmE980_1272	COG1198	L	Primosomal protein N' (replication factor Y) - superfamily II helicase
EfmE980_2375	COG1198	L	Primosomal protein N' (replication factor Y) - superfamily II helicase
EfmE980_1689	COG1199	KL	Rad3-related DNA helicases
EfmE980_1431	COG1199; COG0847	KLL	Rad3-related DNA helicases; DNA polymerase III, epsilon subunit and related 3'-5' exonucleases
EfmE980_0516	COG1200	LK	RecG-like helicase
EfmE980_0093	COG1206	J	NAD(FAD)-utilizing enzyme possibly involved in translation
EfmE980_2385	COG1207	M	N-acetylglucosamine-1-phosphate uridyltransferase (contains nucleotidyltransferase and I-patch acetyltransferase domains)
EfmE980_2250	COG1209	M	dTDP-glucose pyrophosphorylase
EfmE980_0948	COG1210	M	UDP-glucose pyrophosphorylase
EfmE980_1354	COG1210	M	UDP-glucose pyrophosphorylase
EfmE980_0435	COG1214	O	Inactive homolog of metal-dependent proteases, putative molecular chaperone
EfmE980_2001	COG1215	M	Glycosyltransferases, probably involved in cell wall biogenesis
EfmE980_2253	COG1216	R	Predicted glycosyltransferases
EfmE980_1713	COG1217	T	Predicted membrane GTPase involved in stress response
EfmE980_1626	COG1219	O	ATP-dependent protease Clp, ATPase subunit
EfmE980_0096	COG1220	O	ATP-dependent protease HslVU (ClpYQ), ATPase subunit
EfmE980_0279	COG1221; COG3933	KTK	Transcriptional regulators containing an AAA-type ATPase domain and a DNA-binding domain; Transcriptional antiterminator
EfmE980_0959	COG1221; COG3933	KTK	Transcriptional regulators containing an AAA-type ATPase domain and a DNA-binding domain; Transcriptional antiterminator
EfmE980_1483	COG1221; COG3933	KTK	Transcriptional regulators containing an AAA-type ATPase domain and a DNA-binding domain; Transcriptional antiterminator
EfmE980_1849	COG1221; COG3933	KTK	Transcriptional regulators containing an AAA-type ATPase domain and a DNA-binding domain; Transcriptional antiterminator
EfmE980_0105	COG1227	C	Inorganic pyrophosphatase/exopolyphosphatase
EfmE980_2210	COG1230	P	Co/Zn/Cd efflux system component
EfmE980_0340	COG1234	R	Metal-dependent hydrolases of the beta-lactamase superfamily III
EfmE980_1837	COG1234	R	Metal-dependent hydrolases of the beta-lactamase superfamily III
EfmE980_0639	COG1235	R	Metal-dependent hydrolases of the beta-lactamase superfamily I
EfmE980_1753	COG1242	R	Predicted Fe-S oxidoreductase
EfmE980_0118	COG1249	C	Pyruvate/2-oxoglutarate dehydrogenase complex, dihydrolipoamide dehydrogenase (E3) component, and related enzymes
EfmE980_1189	COG1249	C	Pyruvate/2-oxoglutarate dehydrogenase complex, dihydrolipoamide dehydrogenase (E3) component, and related enzymes
EfmE980_1716	COG1249	C	Pyruvate/2-oxoglutarate dehydrogenase complex, dihydrolipoamide dehydrogenase (E3) component, and related enzymes
EfmE980_2463	COG1249	C	Pyruvate/2-oxoglutarate dehydrogenase complex, dihydrolipoamide dehydrogenase (E3) component, and related enzymes
EfmE980_2470	COG1252	C	NADH dehydrogenase, FAD-containing subunit
EfmE980_0774	COG1253	R	Hemolysins and related proteins containing CBS domains
EfmE980_2740	COG1253	R	Hemolysins and related proteins containing CBS domains
EfmE980_1419	COG1254	C	Acylphosphatases
EfmE980_0028	COG1257	I	Hydroxymethylglutaryl-CoA reductase
EfmE980_0744	COG1263	G	Phosphotransferase system IIC components, glucose/maltose/N-acetylglucosamine-specific
EfmE980_0392	COG1263; COG1264	GG	Phosphotransferase system IIC components, glucose/maltose/N-acetylglucosamine-specific; Phosphotransferase system IIB components
EfmE980_1862	COG1263; COG1264	GG	Phosphotransferase system IIC components, glucose/maltose/N-acetylglucosamine-specific; Phosphotransferase system IIB components
EfmE980_2607	COG1263; COG1264	GG	Phosphotransferase system IIC components, glucose/maltose/N-acetylglucosamine-specific; Phosphotransferase system IIB components
EfmE980_0567	COG1263; COG2190; COG1264	GGG	Phosphotransferase system IIC components, glucose/maltose/N-acetylglucosamine-specific; Phosphotransferase system IIA components; Phosphotransferase system IIB components
EfmE980_1010	COG1263; COG2190; COG1264	GGG	Phosphotransferase system IIC components, glucose/maltose/N-acetylglucosamine-specific; Phosphotransferase system IIA components; Phosphotransferase system IIB components
EfmE980_1111	COG1263; COG2190; COG1264	GGG	Phosphotransferase system IIC components, glucose/maltose/N-acetylglucosamine-specific; Phosphotransferase system IIA components; Phosphotransferase system IIB components
EfmE980_1286	COG1263; COG2190; COG1264	GGG	Phosphotransferase system IIC components, glucose/maltose/N-acetylglucosamine-specific; Phosphotransferase system IIA components; Phosphotransferase system IIB components
EfmE980_1373	COG1263; COG2190; COG1264	GGG	Phosphotransferase system IIC components, glucose/maltose/N-acetylglucosamine-specific; Phosphotransferase system IIA components; Phosphotransferase system IIB components
EfmE980_1787	COG1263; COG2190; COG1264	GGG	Phosphotransferase system IIC components, glucose/maltose/N-acetylglucosamine-specific; Phosphotransferase system IIA components; Phosphotransferase system IIB components
EfmE980_1877	COG1263; COG2190; COG1264	GGG	Phosphotransferase system IIC components, glucose/maltose/N-acetylglucosamine-specific; Phosphotransferase system IIA components; Phosphotransferase system IIB components
EfmE980_2029	COG1263; COG2190; COG1264	GGG	Phosphotransferase system IIC components, glucose/maltose/N-acetylglucosamine-specific; Phosphotransferase system IIA components; Phosphotransferase system IIB components
EfmE980_2522	COG1263; COG2190; COG1264	GGG	Phosphotransferase system IIC components, glucose/maltose/N-acetylglucosamine-specific; Phosphotransferase system IIA components; Phosphotransferase system IIB components
EfmE980_0135	COG1266	R	Predicted metal-dependent membrane protease
EfmE980_0643	COG1266	R	Predicted metal-dependent membrane protease
EfmE980_1926	COG1266	R	Predicted metal-dependent membrane protease
EfmE980_2639	COG1266	R	Predicted metal-dependent membrane protease
EfmE980_0922	COG1267	I	Phosphatidylglycerophosphatase A and related proteins
EfmE980_0555	COG1268	R	Uncharacterized conserved protein
EfmE980_2201	COG1269	C	Archaeal/vacuolar-type H+-ATPase subunit I
EfmE980_0079	COG1272	R	Predicted membrane protein, hemolysin III homolog
EfmE980_1040	COG1275	P	Tellurite resistance protein and related permeases
EfmE980_0127	COG1277	R	ABC-type transport system involved in multi-copper enzyme maturation, permease component
EfmE980_1283	COG1277	R	ABC-type transport system involved in multi-copper enzyme maturation, permease component
EfmE980_0181	COG1278	K	Cold shock proteins
EfmE980_0299	COG1278	K	Cold shock proteins
EfmE980_1430	COG1278	K	Cold shock proteins
EfmE980_1542	COG1278	K	Cold shock proteins
EfmE980_2207	COG1278	K	Cold shock proteins
EfmE980_2360	COG1278	K	Cold shock proteins
EfmE980_2649	COG1278	K	Cold shock proteins
EfmE980_0867	COG1281	O	Disulfide bond chaperones of the HSP33 family
EfmE980_0070	COG1284	S	Uncharacterized conserved protein
EfmE980_0114	COG1284	S	Uncharacterized conserved protein
EfmE980_0721	COG1284	S	Uncharacterized conserved protein
EfmE980_1152	COG1284	S	Uncharacterized conserved protein
EfmE980_1687	COG1284	S	Uncharacterized conserved protein
EfmE980_1764	COG1284	S	Uncharacterized conserved protein
EfmE980_0601	COG1285	S	Uncharacterized membrane protein
EfmE980_0761	COG1286	R	Uncharacterized membrane protein, required for colicin V production
EfmE980_0056	COG1288	S	Predicted membrane protein
EfmE980_0945	COG1288	S	Predicted membrane protein
EfmE980_2064	COG1289	S	Predicted membrane protein
EfmE980_0274	COG1293	K	Predicted RNA-binding protein homologous to eukaryotic snRNP
EfmE980_2255	COG1295	S	Predicted membrane protein
EfmE980_0747	COG1296	E	Predicted branched-chain amino acid permease (azaleucine resistance)
EfmE980_2508	COG1296	E	Predicted branched-chain amino acid permease (azaleucine resistance)
EfmE980_0615	COG1299	G	Phosphotransferase system, fructose-specific IIC component
EfmE980_2498	COG1299	G	Phosphotransferase system, fructose-specific IIC component
EfmE980_2857	COG1299	G	Phosphotransferase system, fructose-specific IIC component
EfmE980_1619	COG1299; COG1762; COG1445	GGTG	Phosphotransferase system, fructose-specific IIC component; Phosphotransferase system mannitol/fructose-specific IIA domain (Ntr-type); Phosphotransferase system fructose-specific component IIB
EfmE980_0514	COG1302	S	Uncharacterized protein conserved in bacteria
EfmE980_0693	COG1302	S	Uncharacterized protein conserved in bacteria
EfmE980_1094	COG1302	S	Uncharacterized protein conserved in bacteria
EfmE980_1517	COG1302	S	Uncharacterized protein conserved in bacteria
EfmE980_0837	COG1304	C	L-lactate dehydrogenase (FMN-dependent) and related alpha-hydroxy acid dehydrogenases
EfmE980_1320	COG1304	C	L-lactate dehydrogenase (FMN-dependent) and related alpha-hydroxy acid dehydrogenases
EfmE980_2689	COG1304	C	L-lactate dehydrogenase (FMN-dependent) and related alpha-hydroxy acid dehydrogenases
EfmE980_1311	COG1305	E	Transglutaminase-like enzymes, putative cysteine proteases
EfmE980_0080	COG1307	S	Uncharacterized protein conserved in bacteria
EfmE980_0634	COG1307	S	Uncharacterized protein conserved in bacteria
EfmE980_0750	COG1307	S	Uncharacterized protein conserved in bacteria
EfmE980_2047	COG1307	S	Uncharacterized protein conserved in bacteria
EfmE980_0457	COG1309	K	Transcriptional regulator
EfmE980_0572	COG1309	K	Transcriptional regulator
EfmE980_0849	COG1309	K	Transcriptional regulator
EfmE980_0931	COG1309	K	Transcriptional regulator
EfmE980_1047	COG1309	K	Transcriptional regulator
EfmE980_1191	COG1309	K	Transcriptional regulator
EfmE980_1229	COG1309	K	Transcriptional regulator
EfmE980_1796	COG1309	K	Transcriptional regulator
EfmE980_2017	COG1309	K	Transcriptional regulator
EfmE980_2089	COG1309	K	Transcriptional regulator
EfmE980_2112	COG1309	K	Transcriptional regulator
EfmE980_2258	COG1309	K	Transcriptional regulator
EfmE980_0713	COG1312	G	D-mannonate dehydratase
EfmE980_2166	COG1314	U	Preprotein translocase subunit SecG
EfmE980_0267	COG1316	K	Transcriptional regulator
EfmE980_0703	COG1316	K	Transcriptional regulator
EfmE980_1396	COG1316	K	Transcriptional regulator
EfmE980_1582	COG1316	K	Transcriptional regulator
EfmE980_2206	COG1316	K	Transcriptional regulator
EfmE980_1488	COG1321	K	Mn-dependent transcriptional regulator
EfmE980_0804	COG1323	R	Predicted nucleotidyltransferase
EfmE980_1562	COG1327	K	Predicted transcriptional regulator, consists of a Zn-ribbon and ATP-cone domains
EfmE980_1826	COG1328	F	Oxygen-sensitive ribonucleoside-triphosphate reductase
EfmE980_1060	COG1335	Q	Amidases related to nicotinamidase
EfmE980_1085	COG1335	Q	Amidases related to nicotinamidase
EfmE980_1190	COG1335	Q	Amidases related to nicotinamidase
EfmE980_2611	COG1335	Q	Amidases related to nicotinamidase
EfmE980_2643	COG1335	Q	Amidases related to nicotinamidase
EfmE980_0549	COG1346	M	Putative effector of murein hydrolase
EfmE980_0158	COG1349	KG	Transcriptional regulators of sugar metabolism
EfmE980_0597	COG1349	KG	Transcriptional regulators of sugar metabolism
EfmE980_1463	COG1349	KG	Transcriptional regulators of sugar metabolism
EfmE980_1621	COG1349	KG	Transcriptional regulators of sugar metabolism
EfmE980_1859	COG1349	KG	Transcriptional regulators of sugar metabolism
EfmE980_0051	COG1354	S	Uncharacterized conserved protein
EfmE980_2682	COG1357	S	Uncharacterized low-complexity proteins
EfmE980_0409	COG1358	J	Ribosomal protein HS6-type (S12/L30/L7a)
EfmE980_1835	COG1363	G	Cellulase M and related proteins
EfmE980_2042	COG1363	G	Cellulase M and related proteins
EfmE980_0364	COG1368	M	Phosphoglycerol transferase and related proteins, alkaline phosphatase superfamily
EfmE980_1221	COG1368	M	Phosphoglycerol transferase and related proteins, alkaline phosphatase superfamily
EfmE980_2667	COG1368	M	Phosphoglycerol transferase and related proteins, alkaline phosphatase superfamily
EfmE980_0856	COG1376	S	Uncharacterized protein conserved in bacteria
EfmE980_0548	COG1380	R	Putative effector of murein hydrolase LrgA
EfmE980_1392	COG1381	L	Recombinational DNA repair protein (RecF pathway)
EfmE980_1144	COG1385	S	Uncharacterized protein conserved in bacteria
EfmE980_0052	COG1386	K	Predicted transcriptional regulator containing the HTH domain
EfmE980_1755	COG1388; COG1705	MNU	FOG: LysM repeat; Muramidase (flagellum-specific)
EfmE980_1037	COG1393	P	Arsenate reductase and related proteins, glutaredoxin family
EfmE980_1343	COG1393	P	Arsenate reductase and related proteins, glutaredoxin family
EfmE980_1478	COG1393	P	Arsenate reductase and related proteins, glutaredoxin family
EfmE980_2626	COG1393	P	Arsenate reductase and related proteins, glutaredoxin family
EfmE980_2627	COG1393	P	Arsenate reductase and related proteins, glutaredoxin family
EfmE980_2642	COG1393	P	Arsenate reductase and related proteins, glutaredoxin family
EfmE980_2194	COG1394	C	Archaeal/vacuolar-type H+-ATPase subunit D
EfmE980_0124	COG1396	K	Predicted transcriptional regulators
EfmE980_0162	COG1396	K	Predicted transcriptional regulators
EfmE980_0376	COG1396	K	Predicted transcriptional regulators
EfmE980_0377	COG1396	K	Predicted transcriptional regulators
EfmE980_0649	COG1396	K	Predicted transcriptional regulators
EfmE980_0951	COG1396	K	Predicted transcriptional regulators
EfmE980_1026	COG1396	K	Predicted transcriptional regulators
EfmE980_1634	COG1396	K	Predicted transcriptional regulators
EfmE980_1864	COG1396	K	Predicted transcriptional regulators
EfmE980_2095	COG1396	K	Predicted transcriptional regulators
EfmE980_2509	COG1396	K	Predicted transcriptional regulators
EfmE980_2559	COG1396	K	Predicted transcriptional regulators
EfmE980_2652	COG1396	K	Predicted transcriptional regulators
EfmE980_2666	COG1396	K	Predicted transcriptional regulators
EfmE980_2762	COG1396	K	Predicted transcriptional regulators
EfmE980_0911	COG1399	R	Predicted metal-binding, possibly nucleic acid-binding protein
EfmE980_2282	COG1401	V	GTPase subunit of restriction endonuclease
EfmE980_2077	COG1404	O	Subtilisin-like serine proteases
EfmE980_0540	COG1409	R	Predicted phosphohydrolases
EfmE980_2694	COG1414	K	Transcriptional regulator
EfmE980_1995	COG1416	S	Uncharacterized conserved protein
EfmE980_0316	COG1418	R	Predicted HD superfamily hydrolase
EfmE980_1421	COG1418	R	Predicted HD superfamily hydrolase
EfmE980_2393	COG1418	R	Predicted HD superfamily hydrolase
EfmE980_1666	COG1420	K	Transcriptional regulator of heat shock gene
EfmE980_2398	COG1426	S	Uncharacterized protein conserved in bacteria
EfmE980_2623	COG1428	F	Deoxynucleoside kinases
EfmE980_2684	COG1428	F	Deoxynucleoside kinases
EfmE980_2853	COG1428	F	Deoxynucleoside kinases
EfmE980_1424	COG1434	S	Uncharacterized conserved protein
EfmE980_1571	COG1434	S	Uncharacterized conserved protein
EfmE980_1254	COG1435	F	Thymidine kinase
EfmE980_2197	COG1436	C	Archaeal/vacuolar-type H+-ATPase subunit F
EfmE980_0423	COG1438	K	Arginine repressor
EfmE980_1185	COG1438	K	Arginine repressor
EfmE980_1510	COG1438	K	Arginine repressor
EfmE980_1482	COG1440	G	Phosphotransferase system cellobiose-specific component IIB
EfmE980_1758	COG1440	G	Phosphotransferase system cellobiose-specific component IIB
EfmE980_1860	COG1440	G	Phosphotransferase system cellobiose-specific component IIB
EfmE980_1941	COG1440	G	Phosphotransferase system cellobiose-specific component IIB
EfmE980_2144	COG1440	G	Phosphotransferase system cellobiose-specific component IIB
EfmE980_1087	COG1442	M	Lipopolysaccharide biosynthesis proteins, LPS:glycosyltransferases
EfmE980_1088	COG1442	M	Lipopolysaccharide biosynthesis proteins, LPS:glycosyltransferases
EfmE980_0612	COG1445	G	Phosphotransferase system fructose-specific component IIB
EfmE980_0614	COG1445	G	Phosphotransferase system fructose-specific component IIB
EfmE980_2497	COG1445	G	Phosphotransferase system fructose-specific component IIB
EfmE980_2858	COG1445	G	Phosphotransferase system fructose-specific component IIB
EfmE980_0592	COG1447	G	Phosphotransferase system cellobiose-specific component IIA
EfmE980_1481	COG1447	G	Phosphotransferase system cellobiose-specific component IIA
EfmE980_1760	COG1447	G	Phosphotransferase system cellobiose-specific component IIA
EfmE980_1942	COG1447	G	Phosphotransferase system cellobiose-specific component IIA
EfmE980_2695	COG1454	C	Alcohol dehydrogenase, class IV
EfmE980_2696	COG1454	C	Alcohol dehydrogenase, class IV
EfmE980_0591	COG1455	G	Phosphotransferase system cellobiose-specific component IIC
EfmE980_0641	COG1455	G	Phosphotransferase system cellobiose-specific component IIC
EfmE980_0642	COG1455	G	Phosphotransferase system cellobiose-specific component IIC
EfmE980_1007	COG1455	G	Phosphotransferase system cellobiose-specific component IIC
EfmE980_1473	COG1455	G	Phosphotransferase system cellobiose-specific component IIC
EfmE980_1762	COG1455	G	Phosphotransferase system cellobiose-specific component IIC
EfmE980_1868	COG1455	G	Phosphotransferase system cellobiose-specific component IIC
EfmE980_1939	COG1455	G	Phosphotransferase system cellobiose-specific component IIC
EfmE980_1943	COG1455	G	Phosphotransferase system cellobiose-specific component IIC
EfmE980_2267	COG1455	G	Phosphotransferase system cellobiose-specific component IIC
EfmE980_2866	COG1455	G	Phosphotransferase system cellobiose-specific component IIC
EfmE980_1130	COG1459	NU	Type II secretory pathway, component PulF
EfmE980_0515	COG1461	R	Predicted kinase related to dihydroxyacetone kinase
EfmE980_1033	COG1464	P	ABC-type metal ion transport system, periplasmic component/surface antigen
EfmE980_1794	COG1464	P	ABC-type metal ion transport system, periplasmic component/surface antigen
EfmE980_1882	COG1464	P	ABC-type metal ion transport system, periplasmic component/surface antigen
EfmE980_2659	COG1464	P	ABC-type metal ion transport system, periplasmic component/surface antigen
EfmE980_1698	COG1466	L	DNA polymerase III, delta subunit
EfmE980_1161	COG1473	R	Metal-dependent amidase/aminoacylase/carboxypeptidase
EfmE980_2658	COG1473	R	Metal-dependent amidase/aminoacylase/carboxypeptidase
EfmE980_2424	COG1475	K	Predicted transcriptional regulators
EfmE980_2468	COG1477	H	Membrane-associated lipoprotein involved in thiamine biosynthesis
EfmE980_1388	COG1480	R	Predicted membrane-associated HD superfamily hydrolase
EfmE980_1643	COG1481	S	Uncharacterized protein conserved in bacteria
EfmE980_1234	COG1482	G	Phosphomannose isomerase
EfmE980_1560	COG1484	L	DNA replication protein
EfmE980_0223	COG1486	G	Alpha-galactosidases/6-phospho-beta-glucosidases, family 4 of glycosyl hydrolases
EfmE980_0391	COG1486	G	Alpha-galactosidases/6-phospho-beta-glucosidases, family 4 of glycosyl hydrolases
EfmE980_1375	COG1486	G	Alpha-galactosidases/6-phospho-beta-glucosidases, family 4 of glycosyl hydrolases
EfmE980_1209	COG1488	H	Nicotinic acid phosphoribosyltransferase
EfmE980_1486	COG1489	R	DNA-binding protein, stimulates sugar fermentation
EfmE980_1146	COG1490	J	D-Tyr-tRNAtyr deacylase
EfmE980_1351	COG1493	T	Serine kinase of the HPr protein, regulates carbohydrate metabolism
EfmE980_0023	COG1502	I	Phosphatidylserine/phosphatidylglycerophosphate/cardiolipin synthases and related enzymes
EfmE980_2136	COG1502	I	Phosphatidylserine/phosphatidylglycerophosphate/cardiolipin synthases and related enzymes
EfmE980_0982	COG1506	E	Dipeptidyl aminopeptidases/acylaminoacyl-peptidases
EfmE980_2178	COG1508	K	DNA-directed RNA polymerase specialized sigma subunit, sigma54 homolog
EfmE980_2511	COG1511	S	Predicted membrane protein
EfmE980_2720	COG1511	S	Predicted membrane protein
EfmE980_1812	COG1512	R	Beta-propeller domains of methanol dehydrogenase type
EfmE980_2198	COG1527	C	Archaeal/vacuolar-type H+-ATPase subunit C
EfmE980_0799	COG1534	J	Predicted RNA-binding protein containing KH domain, possibly ribosomal protein
EfmE980_2141	COG1544	J	Ribosome-associated protein Y (PSrp-1)
EfmE980_1109	COG1554	G	Trehalose and maltose hydrolases (possible phosphorylases)
EfmE980_2028	COG1554	G	Trehalose and maltose hydrolases (possible phosphorylases)
EfmE980_1701	COG1555	L	DNA uptake protein and related DNA-binding proteins
EfmE980_2219	COG1559	R	Predicted periplasmic solute-binding protein
EfmE980_2379	COG1561	S	Uncharacterized stress-induced protein
EfmE980_2367	COG1564	H	Thiamine pyrophosphokinase
EfmE980_1514	COG1570	L	Exonuclease VII, large subunit
EfmE980_1844	COG1573	L	Uracil-DNA glycosylase
EfmE980_2467	COG1575	H	1,4-dihydroxy-2-naphthoate octaprenyltransferase
EfmE980_2780	COG1575	H	1,4-dihydroxy-2-naphthoate octaprenyltransferase
EfmE980_0016	COG1576	S	Uncharacterized conserved protein
EfmE980_2686	COG1577	I	Mevalonate kinase
EfmE980_2688	COG1577	I	Mevalonate kinase
EfmE980_1498	COG1589	M	Cell division septal protein
EfmE980_2704	COG1593	G	TRAP-type C4-dicarboxylate transport system, large permease component
EfmE980_2181	COG1595	K	DNA-directed RNA polymerase specialized sigma subunit, sigma24 homolog
EfmE980_2404	COG1595	K	DNA-directed RNA polymerase specialized sigma subunit, sigma24 homolog
EfmE980_1021	COG1597	IR	Sphingosine kinase and enzymes related to eukaryotic diacylglycerol kinase
EfmE980_1327	COG1597	IR	Sphingosine kinase and enzymes related to eukaryotic diacylglycerol kinase
EfmE980_1555	COG1597	IR	Sphingosine kinase and enzymes related to eukaryotic diacylglycerol kinase
EfmE980_1612	COG1597	IR	Sphingosine kinase and enzymes related to eukaryotic diacylglycerol kinase
EfmE980_1179	COG1600	C	Uncharacterized Fe-S protein
EfmE980_0112	COG1609	K	Transcriptional regulators
EfmE980_0228	COG1609	K	Transcriptional regulators
EfmE980_0436	COG1609	K	Transcriptional regulators
EfmE980_0871	COG1609	K	Transcriptional regulators
EfmE980_0884	COG1609	K	Transcriptional regulators
EfmE980_0988	COG1609	K	Transcriptional regulators
EfmE980_1214	COG1609	K	Transcriptional regulators
EfmE980_1358	COG1609	K	Transcriptional regulators
EfmE980_1603	COG1609	K	Transcriptional regulators
EfmE980_1785	COG1609	K	Transcriptional regulators
EfmE980_1875	COG1609	K	Transcriptional regulators
EfmE980_2025	COG1609	K	Transcriptional regulators
EfmE980_2610	COG1609	K	Transcriptional regulators
EfmE980_2850	COG1609	K	Transcriptional regulators
EfmE980_2868	COG1609	K	Transcriptional regulators
EfmE980_1384	COG1610	S	Uncharacterized conserved protein
EfmE980_2855	COG1611	R	Predicted Rossmann fold nucleotide-binding protein
EfmE980_0394	COG1619	V	Uncharacterized proteins, homologs of microcin C7 resistance protein MccF
EfmE980_1786	COG1621	G	Beta-fructosidases (levanase/invertase)
EfmE980_1876	COG1621	G	Beta-fructosidases (levanase/invertase)
EfmE980_1638	COG1624	S	Uncharacterized conserved protein
EfmE980_1247	COG1636	S	Uncharacterized protein conserved in bacteria
EfmE980_2706	COG1638	G	TRAP-type C4-dicarboxylate transport system, periplasmic component
EfmE980_2165	COG1647	R	Esterase/lipase
EfmE980_1640	COG1651	O	Protein-disulfide isomerase
EfmE980_2098	COG1652	S	Uncharacterized protein containing LysM domain
EfmE980_0222	COG1653	G	ABC-type sugar transport system, periplasmic component
EfmE980_0226	COG1653	G	ABC-type sugar transport system, periplasmic component
EfmE980_0892	COG1653	G	ABC-type sugar transport system, periplasmic component
EfmE980_1079	COG1653	G	ABC-type sugar transport system, periplasmic component
EfmE980_1590	COG1653	G	ABC-type sugar transport system, periplasmic component
EfmE980_1750	COG1653	G	ABC-type sugar transport system, periplasmic component
EfmE980_1770	COG1653	G	ABC-type sugar transport system, periplasmic component
EfmE980_2542	COG1653	G	ABC-type sugar transport system, periplasmic component
EfmE980_2846	COG1658	L	Small primase-like proteins (Toprim domain)
EfmE980_1645	COG1660	R	Predicted P-loop-containing kinase
EfmE980_1688	COG1666	S	Uncharacterized protein conserved in bacteria
EfmE980_0766	COG1668	CP	ABC-type Na+ efflux pump, permease component
EfmE980_0107	COG1670	J	Acetyltransferases, including N-acetylases of ribosomal proteins
EfmE980_0538	COG1670	J	Acetyltransferases, including N-acetylases of ribosomal proteins
EfmE980_2730	COG1671	S	Uncharacterized protein conserved in bacteria
EfmE980_1089	COG1672	R	Predicted ATPase (AAA+ superfamily)
EfmE980_2516	COG1674	D	DNA segregation ATPase FtsK/SpoIIIE and related proteins
EfmE980_2517	COG1674	D	DNA segregation ATPase FtsK/SpoIIIE and related proteins
EfmE980_2826	COG1674	D	DNA segregation ATPase FtsK/SpoIIIE and related proteins
EfmE980_1233	COG1680	V	Beta-lactamase class C and other penicillin binding proteins
EfmE980_2220	COG1680	V	Beta-lactamase class C and other penicillin binding proteins
EfmE980_2239	COG1680	V	Beta-lactamase class C and other penicillin binding proteins
EfmE980_2243	COG1682	GM	ABC-type polysaccharide/polyol phosphate export systems, permease component
EfmE980_1297	COG1683	S	Uncharacterized conserved protein
EfmE980_1425	COG1686	M	D-alanyl-D-alanine carboxypeptidase
EfmE980_0562	COG1692	S	Uncharacterized protein conserved in bacteria
EfmE980_0071	COG1694	R	Predicted pyrophosphatase
EfmE980_1014	COG1694	R	Predicted pyrophosphatase
EfmE980_1114	COG1695	K	Predicted transcriptional regulators
EfmE980_1476	COG1695	K	Predicted transcriptional regulators
EfmE980_2532	COG1695	K	Predicted transcriptional regulators
EfmE980_2581	COG1695	K	Predicted transcriptional regulators
EfmE980_2596	COG1695	K	Predicted transcriptional regulators
EfmE980_1832	COG1696	M	Predicted membrane protein involved in D-alanine export
EfmE980_1387	COG1702	T	Phosphate starvation-inducible protein PhoH, predicted ATPase
EfmE980_0331	COG1705	NU	Muramidase (flagellum-specific)
EfmE980_2524	COG1705	NU	Muramidase (flagellum-specific)
EfmE980_2606	COG1705	NU	Muramidase (flagellum-specific)
EfmE980_2631	COG1705	NU	Muramidase (flagellum-specific)
EfmE980_2525	COG1705; COG5492	NUN	Muramidase (flagellum-specific); Bacterial surface proteins containing Ig-like domains
EfmE980_0801	COG1713	H	Predicted HD superfamily hydrolase involved in NAD metabolism
EfmE980_1629	COG1714	S	Predicted membrane protein/domain
EfmE980_1310	COG1721	R	Uncharacterized conserved protein (some members contain a von Willebrand factor type A (vWA) domain)
EfmE980_1513	COG1722	L	Exonuclease VII small subunit
EfmE980_2717	COG1732	M	Periplasmic glycine betaine/choline-binding (lipo)protein of an ABC-type transport system (osmoprotectant binding protein)
EfmE980_0116	COG1732; COG1174	ME	Periplasmic glycine betaine/choline-binding (lipo)protein of an ABC-type transport system (osmoprotectant binding protein); ABC-type proline/glycine betaine transport systems, permease component
EfmE980_1015	COG1733	K	Predicted transcriptional regulators
EfmE980_2299	COG1733	K	Predicted transcriptional regulators
EfmE980_0248	COG1737	K	Transcriptional regulators
EfmE980_0390	COG1737	K	Transcriptional regulators
EfmE980_0812	COG1737	K	Transcriptional regulators
EfmE980_1374	COG1737	K	Transcriptional regulators
EfmE980_1861	COG1737	K	Transcriptional regulators
EfmE980_2146	COG1739	S	Uncharacterized conserved protein
EfmE980_0992	COG1744	R	Uncharacterized ABC-type transport system, periplasmic component/surface lipoprotein
EfmE980_2381	COG1752	R	Predicted esterase of the alpha-beta hydrolase superfamily
EfmE980_2022	COG1757	C	Na+/H+ antiporter
EfmE980_2656	COG1757	C	Na+/H+ antiporter
EfmE980_2376	COG1758	K	DNA-directed RNA polymerase, subunit K/omega
EfmE980_1318	COG1760	E	L-serine deaminase
EfmE980_1319	COG1760	E	L-serine deaminase
EfmE980_0013	COG1762	GT	Phosphotransferase system mannitol/fructose-specific IIA domain (Ntr-type)
EfmE980_0611	COG1762	GT	Phosphotransferase system mannitol/fructose-specific IIA domain (Ntr-type)
EfmE980_0613	COG1762	GT	Phosphotransferase system mannitol/fructose-specific IIA domain (Ntr-type)
EfmE980_1464	COG1762	GT	Phosphotransferase system mannitol/fructose-specific IIA domain (Ntr-type)
EfmE980_1806	COG1762	GT	Phosphotransferase system mannitol/fructose-specific IIA domain (Ntr-type)
EfmE980_1857	COG1762	GT	Phosphotransferase system mannitol/fructose-specific IIA domain (Ntr-type)
EfmE980_2496	COG1762	GT	Phosphotransferase system mannitol/fructose-specific IIA domain (Ntr-type)
EfmE980_2860	COG1762	GT	Phosphotransferase system mannitol/fructose-specific IIA domain (Ntr-type)
EfmE980_1451	COG1762; COG1299	GTG	Phosphotransferase system mannitol/fructose-specific IIA domain (Ntr-type); Phosphotransferase system, fructose-specific IIC component
EfmE980_0719	COG1764	O	Predicted redox protein, regulator of disulfide bond formation
EfmE980_1188	COG1764	O	Predicted redox protein, regulator of disulfide bond formation
EfmE980_1781	COG1764	O	Predicted redox protein, regulator of disulfide bond formation
EfmE980_1681	COG1765	O	Predicted redox protein, regulator of disulfide bond formation
EfmE980_1968	COG1767	H	Triphosphoribosyl-dephospho-CoA synthetase
EfmE980_1821	COG1774	S	Uncharacterized homolog of PSP1
EfmE980_1285	COG1780	F	Protein involved in ribonucleotide reduction
EfmE980_0021	COG1780; COG3615	FP	Protein involved in ribonucleotide reduction; Uncharacterized protein/domain, possibly involved in tellurite resistance
EfmE980_2366	COG1792	M	Cell shape-determining protein
EfmE980_1646	COG1794	M	Aspartate racemase
EfmE980_1494	COG1799	S	Uncharacterized protein conserved in bacteria
EfmE980_0194	COG1801	S	Uncharacterized conserved protein
EfmE980_0711	COG1802	K	Transcriptional regulators
EfmE980_2034	COG1802	K	Transcriptional regulators
EfmE980_0966	COG1803	G	Methylglyoxal synthase
EfmE980_1381	COG1806	S	Uncharacterized protein conserved in bacteria
EfmE980_2595	COG1811	R	Uncharacterized membrane protein, possible Na+ channel or pump
EfmE980_2096	COG1820	G	N-acetylglucosamine-6-phosphate deacetylase
EfmE980_1577	COG1823	R	Predicted Na+/dicarboxylate symporter
EfmE980_2737	COG1825	J	Ribosomal protein L25 (general stress protein Ctc)
EfmE980_2750	COG1827	R	Predicted small molecule binding protein (contains 3H domain)
EfmE980_1738	COG1828	F	Phosphoribosylformylglycinamidine (FGAM) synthase, PurS component
EfmE980_0100	COG1832	R	Predicted CoA-binding protein
EfmE980_1153	COG1835	I	Predicted acyltransferases
EfmE980_1917	COG1835	I	Predicted acyltransferases
EfmE980_0129	COG1837	R	Predicted RNA-binding protein (contains KH domain)
EfmE980_0499	COG1841	J	Ribosomal protein L30/L7E
EfmE980_0326	COG1846	K	Transcriptional regulators
EfmE980_0718	COG1846	K	Transcriptional regulators
EfmE980_0786	COG1846	K	Transcriptional regulators
EfmE980_1978	COG1846	K	Transcriptional regulators
EfmE980_1985	COG1846	K	Transcriptional regulators
EfmE980_2527	COG1846	K	Transcriptional regulators
EfmE980_2430	COG1847	R	Predicted RNA-binding protein
EfmE980_0700	COG1853	R	Conserved protein/domain typically associated with flavoprotein oxygenases, DIM6/NTAB family
EfmE980_1082	COG1853	R	Conserved protein/domain typically associated with flavoprotein oxygenases, DIM6/NTAB family
EfmE980_1795	COG1854	T	LuxS protein involved in autoinducer AI2 synthesis
EfmE980_2079	COG1854	T	LuxS protein involved in autoinducer AI2 synthesis
EfmE980_2709	COG1862	U	Preprotein translocase subunit YajC
EfmE980_1181	COG1866	C	Phosphoenolpyruvate carboxykinase (ATP)
EfmE980_2608	COG1869	G	ABC-type ribose transport system, auxiliary component
EfmE980_0605	COG1874	G	Beta-galactosidase
EfmE980_2630	COG1876	M	D-alanyl-D-alanine carboxypeptidase
EfmE980_1727	COG1879	G	ABC-type sugar transport system, periplasmic component
EfmE980_0103	COG1882	C	Pyruvate-formate lyase
EfmE980_0004	COG1893	H	Ketopantoate reductase
EfmE980_1530	COG1893	H	Ketopantoate reductase
EfmE980_0277	COG1896	R	Predicted hydrolases of HD superfamily
EfmE980_2249	COG1898	M	dTDP-4-dehydrorhamnose 3,5-epimerase and related enzymes
EfmE980_1986	COG1902	C	NADH:flavin oxidoreductases, Old Yellow Enzyme family
EfmE980_0881	COG1904	G	Glucuronate isomerase
EfmE980_1367	COG1914	P	Mn2+ and Fe2+ transporters of the NRAMP family
EfmE980_0460	COG1917	S	Uncharacterized conserved protein, contains double-stranded beta-helix domain
EfmE980_0627	COG1918	P	Fe2+ transport system protein A
EfmE980_1004	COG1921	E	Selenocysteine synthase [seryl-tRNASer selenium transferase]
EfmE980_0779	COG1925	G	Phosphotransferase system, HPr-related proteins
EfmE980_1291	COG1929	G	Glycerate kinase
EfmE980_1653	COG1929	G	Glycerate kinase
EfmE980_1996	COG1937	S	Uncharacterized protein conserved in bacteria
EfmE980_2407	COG1939	S	Uncharacterized protein conserved in bacteria
EfmE980_0443	COG1940	KG	Transcriptional regulator/sugar kinase
EfmE980_0874	COG1940	KG	Transcriptional regulator/sugar kinase
EfmE980_1784	COG1940	KG	Transcriptional regulator/sugar kinase
EfmE980_1878	COG1940	KG	Transcriptional regulator/sugar kinase
EfmE980_2150	COG1940	KG	Transcriptional regulator/sugar kinase
EfmE980_0809	COG1942	R	Uncharacterized protein, 4-oxalocrotonate tautomerase homolog
EfmE980_2390	COG1947	I	4-diphosphocytidyl-2C-methyl-D-erythritol 2-phosphate synthase
EfmE980_2124	COG1950	S	Predicted membrane protein
EfmE980_2548	COG1956	T	GAF domain-containing protein
EfmE980_2169	COG1957	F	Inosine-uridine nucleoside N-ribohydrolase
EfmE980_2520	COG1959	K	Predicted transcriptional regulator
EfmE980_0473	COG1961	L	Site-specific recombinases, DNA invertase Pin homologs
EfmE980_0975	COG1961	L	Site-specific recombinases, DNA invertase Pin homologs
EfmE980_1872	COG1961	L	Site-specific recombinases, DNA invertase Pin homologs
EfmE980_1903	COG1961	L	Site-specific recombinases, DNA invertase Pin homologs
EfmE980_1914	COG1961	L	Site-specific recombinases, DNA invertase Pin homologs
EfmE980_1692	COG1968	V	Uncharacterized bacitracin resistance protein
EfmE980_2401	COG1970	M	Large-conductance mechanosensitive channel
EfmE980_0738	COG1972	F	Nucleoside permease
EfmE980_0334	COG1974	KT	SOS-response transcriptional repressors (RecA-mediated autopeptidases)
EfmE980_2575	COG1974	KT	SOS-response transcriptional repressors (RecA-mediated autopeptidases)
EfmE980_2125	COG1983	KT	Putative stress-responsive transcriptional regulator
EfmE980_2487	COG1989	NOU	Type II secretory pathway, prepilin signal peptidase PulO and related peptidases
EfmE980_1505	COG2001	S	Uncharacterized protein conserved in bacteria
EfmE980_0182	COG2003	L	DNA repair proteins
EfmE980_1034	COG2011	P	ABC-type metal ion transport system, permease component
EfmE980_1793	COG2011	P	ABC-type metal ion transport system, permease component
EfmE980_2660	COG2011	P	ABC-type metal ion transport system, permease component
EfmE980_2086	COG2015	Q	Alkyl sulfatase and related hydrolases
EfmE980_0098	COG2017	G	Galactose mutarotase and related enzymes
EfmE980_0589	COG2017	G	Galactose mutarotase and related enzymes
EfmE980_1107	COG2017	G	Galactose mutarotase and related enzymes
EfmE980_1168	COG2017	G	Galactose mutarotase and related enzymes
EfmE980_2026	COG2017	G	Galactose mutarotase and related enzymes
EfmE980_2605	COG2017	G	Galactose mutarotase and related enzymes
EfmE980_1668	COG2026	JD	Cytotoxic translational repressor of toxin-antitoxin stability system
EfmE980_2074	COG2026	JD	Cytotoxic translational repressor of toxin-antitoxin stability system
EfmE980_1569	COG2030	I	Acyl dehydratase
EfmE980_0039	COG2035	S	Predicted membrane protein
EfmE980_1277	COG2039	O	Pyrrolidone-carboxylate peptidase (N-terminal pyroglutamyl peptidase)
EfmE980_0293	COG2065	F	Pyrimidine operon attenuation protein/uracil phosphoribosyltransferase
EfmE980_2203	COG2071	R	Predicted glutamine amidotransferases
EfmE980_1281	COG2076	P	Membrane transporters of cations and cationic drugs
EfmE980_2087	COG2077	O	Peroxiredoxin
EfmE980_0368	COG2081	R	Predicted flavoproteins
EfmE980_0783	COG2084	I	3-hydroxyisobutyrate dehydrogenase and related beta-hydroxyacid dehydrogenases
EfmE980_1657	COG2084	I	3-hydroxyisobutyrate dehydrogenase and related beta-hydroxyacid dehydrogenases
EfmE980_2230	COG2089	M	Sialic acid synthase
EfmE980_1141	COG2094	L	3-methyladenine DNA glycosylase
EfmE980_2121	COG2096	S	Uncharacterized conserved protein
EfmE980_1287	COG2103	R	Predicted sugar phosphate isomerase
EfmE980_0557	COG2116	P	Formate/nitrite family of transporters
EfmE980_1919	COG2116	P	Formate/nitrite family of transporters
EfmE980_1148	COG2124	Q	Cytochrome P450
EfmE980_1700	COG2131	F	Deoxycytidylate deaminase
EfmE980_1083	COG2135	S	Uncharacterized conserved protein
EfmE980_0769	COG2137	R	Uncharacterized protein conserved in bacteria
EfmE980_1459	COG2141	C	Coenzyme F420-dependent N5,N10-methylene tetrahydromethanopterin reductase and related flavin-dependent oxidoreductases
EfmE980_1400	COG2148	M	Sugar transferases involved in lipopolysaccharide synthesis
EfmE980_2238	COG2148	M	Sugar transferases involved in lipopolysaccharide synthesis
EfmE980_1686	COG2151	R	Predicted metal-sulfur cluster biosynthetic enzyme
EfmE980_2402	COG2153	R	Predicted acyltransferase
EfmE980_2634	COG2155	S	Uncharacterized conserved protein
EfmE980_1218	COG2160	G	L-arabinose isomerase
EfmE980_1132	COG2165	NU	Type II secretory pathway, pseudopilin PulG
EfmE980_1158	COG2171	E	Tetrahydrodipicolinate N-succinyltransferase
EfmE980_0413	COG2176	L	DNA polymerase III, alpha subunit (gram-positive type)
EfmE980_2137	COG2177	D	Cell division protein
EfmE980_0797	COG2179	R	Predicted hydrolase of the HAD superfamily
EfmE980_0724	COG2182	G	Maltose-binding periplasmic proteins/domains
EfmE980_1573	COG2183	K	Transcriptional accessory protein
EfmE980_1938	COG2186	K	Transcriptional regulators
EfmE980_0568	COG2188	K	Transcriptional regulators
EfmE980_0607	COG2188	K	Transcriptional regulators
EfmE980_1008	COG2188	K	Transcriptional regulators
EfmE980_1472	COG2188	K	Transcriptional regulators
EfmE980_2147	COG2188	K	Transcriptional regulators
EfmE980_0630	COG2188; COG0490	KP	Transcriptional regulators; Putative regulatory, ligand-binding protein related to C-terminal domains of K+ channels
EfmE980_1556	COG2195	E	Di- and tripeptidases
EfmE980_2215	COG2197	TK	Response regulator containing a CheY-like receiver domain and an HTH DNA-binding domain
EfmE980_2564	COG2197	TK	Response regulator containing a CheY-like receiver domain and an HTH DNA-binding domain
EfmE980_0256	COG2207	K	AraC-type DNA-binding domain-containing proteins
EfmE980_1170	COG2207	K	AraC-type DNA-binding domain-containing proteins
EfmE980_2701	COG2207	K	AraC-type DNA-binding domain-containing proteins
EfmE980_2702	COG2207	K	AraC-type DNA-binding domain-containing proteins
EfmE980_0901	COG2211	G	Na+/melibiose symporter and related transporters
EfmE980_1169	COG2211	G	Na+/melibiose symporter and related transporters
EfmE980_1235	COG2213	G	Phosphotransferase system, mannitol-specific IIBC component
EfmE980_1240	COG2213	G	Phosphotransferase system, mannitol-specific IIBC component
EfmE980_0808	COG2217	P	Cation transport ATPase
EfmE980_1439	COG2217	P	Cation transport ATPase
EfmE980_1444	COG2217	P	Cation transport ATPase
EfmE980_1445	COG2217	P	Cation transport ATPase
EfmE980_1679	COG2217	P	Cation transport ATPase
EfmE980_1680	COG2217	P	Cation transport ATPase
EfmE980_1693	COG2217	P	Cation transport ATPase
EfmE980_1799	COG2217	P	Cation transport ATPase
EfmE980_2013	COG2217	P	Cation transport ATPase
EfmE980_2419	COG2217	P	Cation transport ATPase
EfmE980_0937	COG2220	R	Predicted Zn-dependent hydrolases of the beta-lactamase fold
EfmE980_1858	COG2220	R	Predicted Zn-dependent hydrolases of the beta-lactamase fold
EfmE980_0280	COG2222	M	Predicted phosphosugar isomerases
EfmE980_0953	COG2222	M	Predicted phosphosugar isomerases
EfmE980_0728	COG2230	M	Cyclopropane fatty acid synthase and related methyltransferases
EfmE980_0292	COG2233	F	Xanthine/uracil permeases
EfmE980_1744	COG2233	F	Xanthine/uracil permeases
EfmE980_0429	COG2235	E	Arginine deiminase
EfmE980_1333	COG2239	P	Mg/Co/Ni transporter MgtE (contains CBS domain)
EfmE980_0749	COG2244	R	Membrane protein involved in the export of O-antigen and teichoic acid
EfmE980_0860	COG2244	R	Membrane protein involved in the export of O-antigen and teichoic acid
EfmE980_1411	COG2244	R	Membrane protein involved in the export of O-antigen and teichoic acid
EfmE980_1765	COG2244	R	Membrane protein involved in the export of O-antigen and teichoic acid
EfmE980_2232	COG2244	R	Membrane protein involved in the export of O-antigen and teichoic acid
EfmE980_2209	COG2246	S	Predicted membrane protein
EfmE980_1171	COG2249	R	Putative NADPH-quinone reductase (modulator of drug activity B)
EfmE980_0904	COG2252	R	Permeases
EfmE980_1983	COG2252	R	Permeases
EfmE980_2807	COG2253	S	Uncharacterized conserved protein
EfmE980_0571	COG2255	L	Holliday junction resolvasome, helicase subunit
EfmE980_1140	COG2256	L	ATPase related to the helicase subunit of the Holliday junction resolvase
EfmE980_0694	COG2261	S	Predicted membrane protein
EfmE980_1095	COG2261	S	Predicted membrane protein
EfmE980_1519	COG2261	S	Predicted membrane protein
EfmE980_1780	COG2261	S	Predicted membrane protein
EfmE980_2743	COG2261	S	Predicted membrane protein
EfmE980_0170	COG2262	R	GTPases
EfmE980_1143	COG2264	J	Ribosomal protein L11 methylase
EfmE980_0768	COG2265	J	SAM-dependent methyltransferases related to tRNA (uracil-5-)-methyltransferase
EfmE980_1611	COG2265	J	SAM-dependent methyltransferases related to tRNA (uracil-5-)-methyltransferase
EfmE980_2279	COG2268	S	Uncharacterized protein conserved in bacteria
EfmE980_1925	COG2274	V	ABC-type bacteriocin/lantibiotic exporters, contain an N-terminal double-glycine peptidase domain
EfmE980_1492	COG2302	S	Uncharacterized conserved protein, contains S4-like domain
EfmE980_2259	COG2309	E	Leucyl aminopeptidase (aminopeptidase T)
EfmE980_1959	COG2315	S	Uncharacterized protein conserved in bacteria
EfmE980_0317	COG2317	E	Zn-dependent carboxypeptidase
EfmE980_1164	COG2323	S	Predicted membrane protein
EfmE980_1699	COG2333; COG0658	RR	Predicted hydrolase (metallo-beta-lactamase superfamily); Predicted membrane metal-binding protein
EfmE980_2723	COG2337	T	Growth inhibitor
EfmE980_1708	COG2340	S	Uncharacterized protein with SCP/PR1 domains
EfmE980_0187	COG2344	R	AT-rich DNA-binding protein
EfmE980_0817	COG2344	R	AT-rich DNA-binding protein
EfmE980_1336	COG2357	S	Uncharacterized protein conserved in bacteria
EfmE980_2800	COG2373	R	Large extracellular alpha-helical protein
EfmE980_2005	COG2376	G	Dihydroxyacetone kinase
EfmE980_2007	COG2376	G	Dihydroxyacetone kinase
EfmE980_1558	COG2384	R	Predicted SAM-dependent methyltransferase
EfmE980_2167	COG2388	R	Predicted acetyltransferase
EfmE980_2177	COG2390	K	Transcriptional regulator, contains sigma factor-related N-terminal domain
EfmE980_2191	COG2423	E	Predicted ornithine cyclodeaminase, mu-crystallin homolog
EfmE980_2436	COG2501	S	Uncharacterized conserved protein
EfmE980_0928	COG2508	TQ	Regulator of polyketide synthase expression
EfmE980_1232	COG2514	R	Predicted ring-cleavage extradiol dioxygenase
EfmE980_0367	COG2606	S	Uncharacterized conserved protein
EfmE980_0938	COG2606	S	Uncharacterized conserved protein
EfmE980_1443	COG2608	P	Copper chaperone
EfmE980_1800	COG2608	P	Copper chaperone
EfmE980_0200	COG2610	GE	H+/gluconate symporter and related permeases
EfmE980_0665	COG2610	GE	H+/gluconate symporter and related permeases
EfmE980_2677	COG2610	GE	H+/gluconate symporter and related permeases
EfmE980_1224	COG2706	G	3-carboxymuconate cyclase
EfmE980_1694	COG2707	S	Predicted membrane protein
EfmE980_0882	COG2721	G	Altronate dehydratase
EfmE980_0590	COG2723	G	Beta-glucosidase/6-phospho-beta-glucosidase/beta-galactosidase
EfmE980_1009	COG2723	G	Beta-glucosidase/6-phospho-beta-glucosidase/beta-galactosidase
EfmE980_1376	COG2723	G	Beta-glucosidase/6-phospho-beta-glucosidase/beta-galactosidase
EfmE980_1474	COG2723	G	Beta-glucosidase/6-phospho-beta-glucosidase/beta-galactosidase
EfmE980_1940	COG2723	G	Beta-glucosidase/6-phospho-beta-glucosidase/beta-galactosidase
EfmE980_2825	COG2723	G	Beta-glucosidase/6-phospho-beta-glucosidase/beta-galactosidase
EfmE980_2849	COG2723	G	Beta-glucosidase/6-phospho-beta-glucosidase/beta-galactosidase
EfmE980_0933	COG2738	R	Predicted Zn-dependent protease
EfmE980_1296	COG2739	S	Uncharacterized protein conserved in bacteria
EfmE980_0410	COG2740	K	Predicted nucleic-acid-binding protein implicated in transcription termination
EfmE980_0081	COG2755	E	Lysophospholipase L1 and related esterases
EfmE980_0880	COG2755	E	Lysophospholipase L1 and related esterases
EfmE980_1436	COG2755	E	Lysophospholipase L1 and related esterases
EfmE980_0298	COG2759	F	Formyltetrahydrofolate synthetase
EfmE980_1338	COG2761	Q	Predicted dithiol-disulfide isomerase involved in polyketide biosynthesis
EfmE980_0266	COG2764	S	Uncharacterized protein conserved in bacteria
EfmE980_0720	COG2764	S	Uncharacterized protein conserved in bacteria
EfmE980_1874	COG2801	L	Transposase and inactivated derivatives
EfmE980_1879	COG2801	L	Transposase and inactivated derivatives
EfmE980_1906	COG2801	L	Transposase and inactivated derivatives
EfmE980_2418	COG2801	L	Transposase and inactivated derivatives
EfmE980_2832	COG2801	L	Transposase and inactivated derivatives
EfmE980_1129	COG2804	NU	Type II secretory pathway, ATPase PulE/Tfp pilus assembly pathway, ATPase PilB
EfmE980_1815	COG2812	L	DNA polymerase III, gamma/tau subunits
EfmE980_0986	COG2813	J	16S RNA G1207 methylase RsmC
EfmE980_1294	COG2818	L	3-methyladenine DNA glycosylase
EfmE980_0934	COG2824	P	Uncharacterized Zn-ribbon-containing protein involved in phosphonate metabolism
EfmE980_0608	COG2826	L	Transposase and inactivated derivatives, IS30 family
EfmE980_2633	COG2826	L	Transposase and inactivated derivatives, IS30 family
EfmE980_1350	COG2827	L	Predicted endonuclease containing a URI domain
EfmE980_0008	COG2848	S	Uncharacterized conserved protein
EfmE980_1655	COG2851	C	H+/citrate symporter
EfmE980_1042	COG2855	S	Predicted membrane protein
EfmE980_0375	COG2856	E	Predicted Zn peptidase
EfmE980_1846	COG2868	J	Predicted ribosomal protein
EfmE980_1599	COG2876	E	3-deoxy-D-arabino-heptulosonate 7-phosphate (DAHP) synthase
EfmE980_2138	COG2884	D	Predicted ATPase involved in cell division
EfmE980_1256	COG2890	J	Methylase of polypeptide chain release factors
EfmE980_2365	COG2891	M	Cell shape-determining protein
EfmE980_0284	COG2893	G	Phosphotransferase system, mannose/fructose-specific component IIA
EfmE980_0958	COG2893	G	Phosphotransferase system, mannose/fructose-specific component IIA
EfmE980_0036	COG2898; COG0392	SS	Uncharacterized conserved protein; Predicted integral membrane protein
EfmE980_2391	COG2898; COG0392	SS	Uncharacterized conserved protein; Predicted integral membrane protein
EfmE980_2416	COG2899	S	Uncharacterized protein conserved in bacteria
EfmE980_0640	COG2910	R	Putative NADH-flavin reductase
EfmE980_2799	COG2916	R	DNA-binding protein H-NS
EfmE980_0862	COG2919	D	Septum formation initiator
EfmE980_1106	COG2949	S	Uncharacterized membrane protein
EfmE980_1873	COG2963	L	Transposase and inactivated derivatives
EfmE980_1905	COG2963	L	Transposase and inactivated derivatives
EfmE980_2417	COG2963	L	Transposase and inactivated derivatives
EfmE980_2563	COG2963	L	Transposase and inactivated derivatives
EfmE980_2579	COG2963	L	Transposase and inactivated derivatives
EfmE980_0824	COG2966	S	Uncharacterized conserved protein
EfmE980_1016	COG2972	T	Predicted signal transduction protein with a C-terminal ATPase domain
EfmE980_1102	COG2972	T	Predicted signal transduction protein with a C-terminal ATPase domain
EfmE980_1592	COG2972	T	Predicted signal transduction protein with a C-terminal ATPase domain
EfmE980_1728	COG2972	T	Predicted signal transduction protein with a C-terminal ATPase domain
EfmE980_1773	COG2972	T	Predicted signal transduction protein with a C-terminal ATPase domain
EfmE980_2618	COG2972	T	Predicted signal transduction protein with a C-terminal ATPase domain
EfmE980_0085	COG2978	H	Putative p-aminobenzoyl-glutamate transporter
EfmE980_0309	COG2978	H	Putative p-aminobenzoyl-glutamate transporter
EfmE980_0310	COG2978	H	Putative p-aminobenzoyl-glutamate transporter
EfmE980_0271	COG2984	R	ABC-type uncharacterized transport system, periplasmic component
EfmE980_2482	COG2984	R	ABC-type uncharacterized transport system, periplasmic component
EfmE980_0046	COG2996	S	Uncharacterized protein conserved in bacteria
EfmE980_0197	COG3001	G	Fructosamine-3-kinase
EfmE980_0147	COG3010	G	Putative N-acetylmannosamine-6-phosphate epimerase
EfmE980_0699	COG3010	G	Putative N-acetylmannosamine-6-phosphate epimerase
EfmE980_0253	COG3037	S	Uncharacterized protein conserved in bacteria
EfmE980_0308	COG3037	S	Uncharacterized protein conserved in bacteria
EfmE980_1808	COG3037	S	Uncharacterized protein conserved in bacteria
EfmE980_1856	COG3037	S	Uncharacterized protein conserved in bacteria
EfmE980_1973	COG3037	S	Uncharacterized protein conserved in bacteria
EfmE980_0456	COG3049	M	Penicillin V acylase and related amidases
EfmE980_0469	COG3049	M	Penicillin V acylase and related amidases
EfmE980_2705	COG3090	G	TRAP-type C4-dicarboxylate transport system, small permease component
EfmE980_1572	COG3091	S	Uncharacterized protein conserved in bacteria
EfmE980_2296	COG3104	E	Dipeptide/tripeptide permease
EfmE980_1332	COG3142	P	Uncharacterized protein involved in copper resistance
EfmE980_2742	COG3158	P	K+ transporter
EfmE980_0441	COG3189	S	Uncharacterized conserved protein
EfmE980_1275	COG3201	H	Nicotinamide mononucleotide transporter
EfmE980_0729	COG3212	S	Predicted membrane protein
EfmE980_0942	COG3237	S	Uncharacterized protein conserved in bacteria
EfmE980_0707	COG3247	S	Uncharacterized conserved protein
EfmE980_2049	COG3247	S	Uncharacterized conserved protein
EfmE980_0813	COG3250	G	Beta-galactosidase/beta-glucuronidase
EfmE980_1600	COG3250	G	Beta-galactosidase/beta-glucuronidase
EfmE980_1601	COG3250	G	Beta-galactosidase/beta-glucuronidase
EfmE980_2811	COG3250	G	Beta-galactosidase/beta-glucuronidase
EfmE980_2697	COG3254	S	Uncharacterized conserved protein
EfmE980_0822	COG3279	KT	Response regulator of the LytR/AlgR family
EfmE980_1017	COG3279	KT	Response regulator of the LytR/AlgR family
EfmE980_1103	COG3279	KT	Response regulator of the LytR/AlgR family
EfmE980_2617	COG3279	KT	Response regulator of the LytR/AlgR family
EfmE980_2276	COG3290	T	Signal transduction histidine kinase regulating citrate/malate metabolism
EfmE980_1438	COG3304	S	Predicted membrane protein
EfmE980_2100	COG3316	L	Transposase and inactivated derivatives
EfmE980_2102	COG3316	L	Transposase and inactivated derivatives
EfmE980_2452	COG3316	L	Transposase and inactivated derivatives
EfmE980_0850	COG3325; COG3979	GR	Chitinase; Uncharacterized protein contain chitin-binding domain type 3
EfmE980_1554	COG3326	S	Predicted membrane protein
EfmE980_1898	COG3328	L	Transposase and inactivated derivatives
EfmE980_2118	COG3328	L	Transposase and inactivated derivatives
EfmE980_2274	COG3328	L	Transposase and inactivated derivatives
EfmE980_2314	COG3328	L	Transposase and inactivated derivatives
EfmE980_2448	COG3328	L	Transposase and inactivated derivatives
EfmE980_2449	COG3328	L	Transposase and inactivated derivatives
EfmE980_2450	COG3328	L	Transposase and inactivated derivatives
EfmE980_2454	COG3328	L	Transposase and inactivated derivatives
EfmE980_2560	COG3328	L	Transposase and inactivated derivatives
EfmE980_0321	COG3331	R	Penicillin-binding protein-related factor A, putative recombinase
EfmE980_0007	COG3335; COG0546	LR	Transposase and inactivated derivatives; Predicted phosphatases
EfmE980_0276	COG3338	P	Carbonic anhydrase
EfmE980_2182	COG3343	K	DNA-directed RNA polymerase, delta subunit
EfmE980_0219	COG3345	G	Alpha-galactosidase
EfmE980_1602	COG3345	G	Alpha-galactosidase
EfmE980_1980	COG3382	S	Uncharacterized conserved protein
EfmE980_0214	COG3385	L	FOG: Transposase and inactivated derivatives
EfmE980_0215	COG3385	L	FOG: Transposase and inactivated derivatives
EfmE980_0952	COG3397	S	Uncharacterized protein conserved in bacteria
EfmE980_2204	COG3397	S	Uncharacterized protein conserved in bacteria
EfmE980_2687	COG3407	I	Mevalonate pyrophosphate decarboxylase
EfmE980_2004	COG3412	S	Uncharacterized protein conserved in bacteria
EfmE980_0012	COG3414	G	Phosphotransferase system, galactitol-specific IIB component
EfmE980_0252	COG3414	G	Phosphotransferase system, galactitol-specific IIB component
EfmE980_1465	COG3414	G	Phosphotransferase system, galactitol-specific IIB component
EfmE980_1807	COG3414	G	Phosphotransferase system, galactitol-specific IIB component
EfmE980_1855	COG3414	G	Phosphotransferase system, galactitol-specific IIB component
EfmE980_1972	COG3414	G	Phosphotransferase system, galactitol-specific IIB component
EfmE980_0026	COG3425	I	3-hydroxy-3-methylglutaryl CoA synthase
EfmE980_2569	COG3428	S	Predicted membrane protein
EfmE980_1904	COG3439	S	Uncharacterized conserved protein
EfmE980_1243	COG3442	R	Predicted glutamine amidotransferase
EfmE980_0283	COG3444	G	Phosphotransferase system, mannose/fructose/N-acetylgalactosamine-specific component IIB
EfmE980_0957	COG3444	G	Phosphotransferase system, mannose/fructose/N-acetylgalactosamine-specific component IIB
EfmE980_1524	COG3444	G	Phosphotransferase system, mannose/fructose/N-acetylgalactosamine-specific component IIB
EfmE980_0617	COG3444; COG2893	GG	Phosphotransferase system, mannose/fructose/N-acetylgalactosamine-specific component IIB; Phosphotransferase system, mannose/fructose-specific component IIA
EfmE980_1523	COG3444; COG2893	GG	Phosphotransferase system, mannose/fructose/N-acetylgalactosamine-specific component IIB; Phosphotransferase system, mannose/fructose-specific component IIA
EfmE980_1525	COG3464	L	Transposase and inactivated derivatives
EfmE980_2222	COG3464	L	Transposase and inactivated derivatives
EfmE980_0950	COG3469	G	Chitinase
EfmE980_2205	COG3476	T	Tryptophan-rich sensory protein (mitochondrial benzodiazepine receptor homolog)
EfmE980_2580	COG3479	Q	Phenolic acid decarboxylase
EfmE980_1703	COG3480	T	Predicted secreted protein containing a PDZ domain
EfmE980_1120	COG3481	R	Predicted HD-superfamily hydrolase
EfmE980_0833	COG3493	C	Na+/citrate symporter
EfmE980_2786	COG3505	U	Type IV secretory pathway, VirD4 components
EfmE980_0899	COG3507	G	Beta-xylosidase
EfmE980_0900	COG3507	G	Beta-xylosidase
EfmE980_2547	COG3527	Q	Alpha-acetolactate decarboxylase
EfmE980_0870	COG3537	G	Putative alpha-1,2-mannosidase
EfmE980_0872	COG3538	S	Uncharacterized conserved protein
EfmE980_0001	COG3544	S	Uncharacterized protein conserved in bacteria
EfmE980_1080	COG3546	P	Mn-containing catalase
EfmE980_1777	COG3546	P	Mn-containing catalase
EfmE980_2668	COG3547	L	Transposase and inactivated derivatives
EfmE980_2864	COG3547	L	Transposase and inactivated derivatives
EfmE980_0578	COG3548	S	Predicted integral membrane protein
EfmE980_2053	COG3548	S	Predicted integral membrane protein
EfmE980_0771	COG3557	J	Uncharacterized domain/protein associated with RNAses G and E
EfmE980_2015	COG3559	M	Putative exporter of polyketide antibiotics
EfmE980_2295	COG3560	R	Predicted oxidoreductase related to nitroreductase
EfmE980_1112	COG3568	R	Metal-dependent hydrolase
EfmE980_2030	COG3568	R	Metal-dependent hydrolase
EfmE980_0198	COG3579	E	Aminopeptidase C
EfmE980_0346	COG3589	S	Uncharacterized conserved protein
EfmE980_1006	COG3589	S	Uncharacterized conserved protein
EfmE980_1288	COG3589	S	Uncharacterized conserved protein
EfmE980_1058	COG3590	O	Predicted metalloendopeptidase
EfmE980_2126	COG3595	S	Uncharacterized conserved protein
EfmE980_0319	COG3599	D	Cell division initiation protein
EfmE980_1491	COG3599	D	Cell division initiation protein
EfmE980_0054	COG3601	S	Predicted membrane protein
EfmE980_0088	COG3607	R	Predicted lactoylglutathione lyase
EfmE980_0823	COG3610	S	Uncharacterized conserved protein
EfmE980_1561	COG3611	L	Replication initiation/membrane attachment protein
EfmE980_1550	COG3613	F	Nucleoside 2-deoxyribosyltransferase
EfmE980_2854	COG3613	F	Nucleoside 2-deoxyribosyltransferase
EfmE980_0145	COG3617; COG3645	KS	Prophage antirepressor; Uncharacterized phage-encoded protein
EfmE980_1887	COG3617; COG3645	KS	Prophage antirepressor; Uncharacterized phage-encoded protein
EfmE980_2624	COG3619	S	Predicted membrane protein
EfmE980_1854	COG3623; COG0269	GG	Putative L-xylulose-5-phosphate 3-epimerase; 3-hexulose-6-phosphate synthase and related proteins
EfmE980_0015	COG3633	E	Na+/serine symporter
EfmE980_1803	COG3633	E	Na+/serine symporter
EfmE980_0709	COG3634	O	Alkyl hydroperoxide reductase, large subunit
EfmE980_1529	COG3641	R	Predicted membrane protein, putative toxin regulator
EfmE980_0207	COG3654	R	Prophage maintenance system killer protein
EfmE980_0261	COG3654	R	Prophage maintenance system killer protein
EfmE980_1100	COG3655	K	Predicted transcriptional regulator
EfmE980_2493	COG3655	K	Predicted transcriptional regulator
EfmE980_0877	COG3679	S	Uncharacterized conserved protein
EfmE980_1707	COG3679	S	Uncharacterized conserved protein
EfmE980_1442	COG3682	K	Predicted transcriptional regulator
EfmE980_0593	COG3684	G	Tagatose-1,6-bisphosphate aldolase
EfmE980_1417	COG3684	G	Tagatose-1,6-bisphosphate aldolase
EfmE980_2405	COG3688	R	Predicted RNA-binding protein containing a PIN domain
EfmE980_0820	COG3689	S	Predicted membrane protein
EfmE980_2518	COG3708	S	Uncharacterized protein conserved in bacteria
EfmE980_2519	COG3708	S	Uncharacterized protein conserved in bacteria
EfmE980_0609	COG3711	K	Transcriptional antiterminator
EfmE980_0610	COG3711	K	Transcriptional antiterminator
EfmE980_1012	COG3711	K	Transcriptional antiterminator
EfmE980_1236	COG3711	K	Transcriptional antiterminator
EfmE980_1371	COG3711	K	Transcriptional antiterminator
EfmE980_1372	COG3711	K	Transcriptional antiterminator
EfmE980_1446	COG3711	K	Transcriptional antiterminator
EfmE980_1452	COG3711	K	Transcriptional antiterminator
EfmE980_1759	COG3711	K	Transcriptional antiterminator
EfmE980_1805	COG3711	K	Transcriptional antiterminator
EfmE980_2523	COG3711	K	Transcriptional antiterminator
EfmE980_2861	COG3711	K	Transcriptional antiterminator
EfmE980_0251	COG3711; COG1762	KGT	Transcriptional antiterminator; Phosphotransferase system mannitol/fructose-specific IIA domain (Ntr-type)
EfmE980_1971	COG3711; COG1762	KGT	Transcriptional antiterminator; Phosphotransferase system mannitol/fructose-specific IIA domain (Ntr-type)
EfmE980_2495	COG3711; COG1762	KGT	Transcriptional antiterminator; Phosphotransferase system mannitol/fructose-specific IIA domain (Ntr-type)
EfmE980_0282	COG3715	G	Phosphotransferase system, mannose/fructose/N-acetylgalactosamine-specific component IIC
EfmE980_0618	COG3715	G	Phosphotransferase system, mannose/fructose/N-acetylgalactosamine-specific component IIC
EfmE980_0956	COG3715	G	Phosphotransferase system, mannose/fructose/N-acetylgalactosamine-specific component IIC
EfmE980_1522	COG3715	G	Phosphotransferase system, mannose/fructose/N-acetylgalactosamine-specific component IIC
EfmE980_0281	COG3716	G	Phosphotransferase system, mannose/fructose/N-acetylgalactosamine-specific component IID
EfmE980_0619	COG3716	G	Phosphotransferase system, mannose/fructose/N-acetylgalactosamine-specific component IID
EfmE980_0955	COG3716	G	Phosphotransferase system, mannose/fructose/N-acetylgalactosamine-specific component IID
EfmE980_1521	COG3716	G	Phosphotransferase system, mannose/fructose/N-acetylgalactosamine-specific component IID
EfmE980_2691	COG3717	G	5-keto 4-deoxyuronate isomerase
EfmE980_2331	COG3728	L	Phage terminase, small subunit
EfmE980_1225	COG3731	G	Phosphotransferase system sorbitol-specific component IIA
EfmE980_0674	COG3747	L	Phage terminase, small subunit
EfmE980_1842	COG3759	S	Predicted membrane protein
EfmE980_0395	COG3760	S	Uncharacterized conserved protein
EfmE980_2670	COG3760	S	Uncharacterized conserved protein
EfmE980_1368	COG3763	S	Uncharacterized protein conserved in bacteria
EfmE980_0247	COG3764	M	Sortase (surface protein transpeptidase)
EfmE980_0970	COG3764	M	Sortase (surface protein transpeptidase)
EfmE980_0971	COG3764	M	Sortase (surface protein transpeptidase)
EfmE980_1013	COG3764	M	Sortase (surface protein transpeptidase)
EfmE980_1070	COG3764	M	Sortase (surface protein transpeptidase)
EfmE980_2032	COG3764	M	Sortase (surface protein transpeptidase)
EfmE980_2534	COG3764	M	Sortase (surface protein transpeptidase)
EfmE980_2776	COG3764	M	Sortase (surface protein transpeptidase)
EfmE980_2778	COG3764	M	Sortase (surface protein transpeptidase)
EfmE980_1409	COG3774	M	Mannosyltransferase OCH1 and related enzymes
EfmE980_1466	COG3775	G	Phosphotransferase system, galactitol-specific IIC component
EfmE980_1278	COG3817	S	Predicted membrane protein
EfmE980_1279	COG3819	S	Predicted membrane protein
EfmE980_0009	COG3830	T	ACT domain-containing protein
EfmE980_0726	COG3833	G	ABC-type maltose transport systems, permease component
EfmE980_1659	COG3835	KT	Sugar diacid utilization regulator
EfmE980_0967	COG3839	G	ABC-type sugar transport systems, ATPase components
EfmE980_2763	COG3842	E	ABC-type spermidine/putrescine transport systems, ATPase components
EfmE980_1922	COG3843	U	Type IV secretory pathway, VirD2 components (relaxase)
EfmE980_0993	COG3845	R	ABC-type uncharacterized transport systems, ATPase components
EfmE980_1065	COG3853	P	Uncharacterized protein involved in tellurite resistance
EfmE980_0767	COG3855	G	Uncharacterized protein conserved in bacteria
EfmE980_2297	COG3857	L	ATP-dependent nuclease, subunit B
EfmE980_2383	COG3859	S	Predicted membrane protein
EfmE980_0134	COG3860	S	Uncharacterized protein conserved in bacteria
EfmE980_1907	COG3861	S	Uncharacterized protein conserved in bacteria
EfmE980_1538	COG3865	S	Uncharacterized protein conserved in bacteria
EfmE980_1819	COG3870	S	Uncharacterized protein conserved in bacteria
EfmE980_2099	COG3883	S	Uncharacterized protein conserved in bacteria
EfmE980_0196	COG3884	I	Acyl-ACP thioesterase
EfmE980_2443	COG3887	T	Predicted signaling protein consisting of a modified GGDEF domain and a DHH domain
EfmE980_0829	COG3906	S	Uncharacterized protein conserved in bacteria
EfmE980_1880	COG3933; COG1221	KKT	Transcriptional antiterminator; Transcriptional regulators containing an AAA-type ATPase domain and a DNA-binding domain
EfmE980_0324	COG3935	L	Putative primosome component and related proteins
EfmE980_1212	COG3940	R	Predicted beta-xylosidase
EfmE980_1397	COG3944	M	Capsular polysaccharide biosynthesis protein
EfmE980_0662	COG3953	R	SLT domain proteins
EfmE980_0404	COG3957	G	Phosphoketolase
EfmE980_0405	COG3957	G	Phosphoketolase
EfmE980_1005	COG3964	R	Predicted amidohydrolase
EfmE980_1834	COG3966	M	Protein involved in D-alanine esterification of lipoteichoic acid and wall teichoic acid (D-alanine transfer protein)
EfmE980_0807	COG3973	R	Superfamily I DNA and RNA helicases
EfmE980_1999	COG3973	R	Superfamily I DNA and RNA helicases
EfmE980_1685	COG3981	R	Predicted acetyltransferase
EfmE980_0586	COG4096	V	Type I site-specific restriction-modification system, R (restriction) subunit and related helicases
EfmE980_2143	COG4098	L	Superfamily II DNA/RNA helicase required for DNA uptake (late competence protein)
EfmE980_0775	COG4108	J	Peptide chain release factor RF-3
EfmE980_0936	COG4109	K	Predicted transcriptional regulator containing CBS domains
EfmE980_1337	COG4116	S	Uncharacterized protein conserved in bacteria
EfmE980_0270	COG4120	R	ABC-type uncharacterized transport system, permease component
EfmE980_2481	COG4120	R	ABC-type uncharacterized transport system, permease component
EfmE980_1841	COG4122	R	Predicted O-methyltransferase
EfmE980_1349	COG4123	R	Predicted O-methyltransferase
EfmE980_2280	COG4129	S	Predicted membrane protein
EfmE980_2281	COG4129	S	Predicted membrane protein
EfmE980_0765	COG4152	R	ABC-type uncharacterized transport system, ATPase component
EfmE980_2056	COG4166	E	ABC-type oligopeptide transport system, periplasmic component
EfmE980_2831	COG4166	E	ABC-type oligopeptide transport system, periplasmic component
EfmE980_2713	COG4174	R	ABC-type uncharacterized transport system, permease component
EfmE980_0631	COG4175	E	ABC-type proline/glycine betaine transport system, ATPase component
EfmE980_0632	COG4176; COG2113	EE	ABC-type proline/glycine betaine transport system, permease component; ABC-type proline/glycine betaine transport systems, periplasmic components
EfmE980_1052	COG4186	R	Predicted phosphoesterase or phosphohydrolase
EfmE980_1211	COG4189	K	Predicted transcriptional regulator
EfmE980_0890	COG4209	G	ABC-type polysaccharide transport system, permease component
EfmE980_1768	COG4209	G	ABC-type polysaccharide transport system, permease component
EfmE980_1724	COG4213	G	ABC-type xylose transport system, periplasmic component
EfmE980_1725	COG4213	G	ABC-type xylose transport system, periplasmic component
EfmE980_1722	COG4214	G	ABC-type xylose transport system, permease component
EfmE980_0333	COG4224	S	Uncharacterized protein conserved in bacteria
EfmE980_0893	COG4225	R	Predicted unsaturated glucuronyl hydrolase involved in regulation of bacterial surface properties, and related proteins
EfmE980_0894	COG4225	R	Predicted unsaturated glucuronyl hydrolase involved in regulation of bacterial surface properties, and related proteins
EfmE980_2707	COG4225	R	Predicted unsaturated glucuronyl hydrolase involved in regulation of bacterial surface properties, and related proteins
EfmE980_1814	COG4260	S	Putative virion core protein (lumpy skin disease virus)
EfmE980_0603	COG4289	S	Uncharacterized protein conserved in bacteria
EfmE980_2363	COG4300	P	Predicted permease, cadmium resistance protein
EfmE980_2650	COG4337	S	Uncharacterized protein conserved in bacteria
EfmE980_0748	COG4392	S	Predicted membrane protein
EfmE980_2507	COG4392	S	Predicted membrane protein
EfmE980_0698	COG4405	S	Uncharacterized protein conserved in bacteria
EfmE980_2380	COG4443	S	Uncharacterized protein conserved in bacteria
EfmE980_2459	COG4463	K	Transcriptional repressor of class III stress genes
EfmE980_1399	COG4464	GM	Capsular polysaccharide biosynthesis protein
EfmE980_0097	COG4465	K	Pleiotropic transcriptional repressor
EfmE980_2403	COG4466	S	Uncharacterized protein conserved in bacteria
EfmE980_1822	COG4467	S	Uncharacterized protein conserved in bacteria
EfmE980_0437	COG4468	G	Galactose-1-phosphate uridyltransferase
EfmE980_1341	COG4469	R	Competence protein
EfmE980_0925	COG4470	S	Uncharacterized protein conserved in bacteria
EfmE980_1706	COG4471	S	Uncharacterized protein conserved in bacteria
EfmE980_0827	COG4472	S	Uncharacterized protein conserved in bacteria
EfmE980_1125	COG4473	U	Predicted ABC-type exoprotein transport system, permease component
EfmE980_0320	COG4474	S	Uncharacterized protein conserved in bacteria
EfmE980_0755	COG4475	S	Uncharacterized protein conserved in bacteria
EfmE980_1715	COG4476	S	Uncharacterized protein conserved in bacteria
EfmE980_0191	COG4477	D	Negative regulator of septation ring formation
EfmE980_0923	COG4478	S	Predicted membrane protein
[truncated: 134 more rows]

## Sheet: E1039
Additional File 2_B: COGs of E. faecium E1039
Locus tag	COG	COG functional categorya	COG annotation
EfmE1039_0190	COG0004	P	Ammonia permease
EfmE1039_1898	COG0005	F	Purine nucleoside phosphorylase
EfmE1039_0546	COG0006	E	Xaa-Pro aminopeptidase
EfmE1039_1699	COG0006	E	Xaa-Pro aminopeptidase
EfmE1039_1003	COG0008	J	Glutamyl- and glutaminyl-tRNA synthetases
EfmE1039_0708	COG0009	J	Putative translation factor (SUA5)
EfmE1039_0904	COG0012	J	Predicted GTPase, probable translation factor
EfmE1039_0847	COG0013	J	Alanyl-tRNA synthetase
EfmE1039_0998	COG0014	E	Gamma-glutamyl phosphate reductase
EfmE1039_0238	COG0015	F	Adenylosuccinate lyase
EfmE1039_1374	COG0016	J	Phenylalanyl-tRNA synthetase alpha subunit
EfmE1039_1175	COG0017	J	Aspartyl/asparaginyl-tRNA synthetases
EfmE1039_1317	COG0018	J	Arginyl-tRNA synthetase
EfmE1039_1861	COG0019	E	Diaminopimelate decarboxylase
EfmE1039_1950	COG0020	I	Undecaprenyl pyrophosphate synthase
EfmE1039_0822	COG0021	G	Transketolase
EfmE1039_0261	COG0022	C	Pyruvate/2-oxoglutarate dehydrogenase complex, dehydrogenase (E1) component, eukaryotic type, beta subunit
EfmE1039_0594	COG0024	J	Methionine aminopeptidase
EfmE1039_2054	COG0025	P	NhaP-type Na+/H+ and K+/H+ antiporters
EfmE1039_0237	COG0026	F	Phosphoribosylaminoimidazole carboxylase (NCAIR synthetase)
EfmE1039_1448	COG0028	EH	Thiamine pyrophosphate-requiring enzymes [acetolactate synthase, pyruvate dehydrogenase (cytochrome), glyoxylate carboligase, phosphonopyruvate decarboxylase
EfmE1039_1876	COG0028	EH	Thiamine pyrophosphate-requiring enzymes [acetolactate synthase, pyruvate dehydrogenase (cytochrome), glyoxylate carboligase, phosphonopyruvate decarboxylase
EfmE1039_2576	COG0030	J	Dimethyladenosine transferase (rRNA methylation)
EfmE1039_0824	COG0031	E	Cysteine synthase
EfmE1039_1864	COG0031	E	Cysteine synthase
EfmE1039_0244	COG0034	F	Glutamine phosphoribosylpyrophosphate amidotransferase
EfmE1039_0711	COG0035	F	Uracil phosphoribosyltransferase
EfmE1039_1046	COG0036	G	Pentose-5-phosphate-3-epimerase
EfmE1039_1063	COG0037	D	Predicted ATPase of the PP-loop superfamily implicated in cell cycle control
EfmE1039_1186	COG0038	P	Chloride channel protein EriC
EfmE1039_2425	COG0038	P	Chloride channel protein EriC
EfmE1039_0883	COG0039	C	Malate/lactate dehydrogenases
EfmE1039_1056	COG0039	C	Malate/lactate dehydrogenases
EfmE1039_0236	COG0041	F	Phosphoribosylcarboxyaminoimidazole (NCAIR) mutase
EfmE1039_0966	COG0042	J	tRNA-dihydrouridine synthase
EfmE1039_1067	COG0042	J	tRNA-dihydrouridine synthase
EfmE1039_1639	COG0043	H	3-polyprenyl-4-hydroxybenzoate decarboxylase and related decarboxylases
EfmE1039_2389	COG0043	H	3-polyprenyl-4-hydroxybenzoate decarboxylase and related decarboxylases
EfmE1039_0861	COG0044	F	Dihydroorotase and related cyclic amidohydrolases
EfmE1039_0243	COG0046	F	Phosphoribosylformylglycinamidine (FGAM) synthase, synthetase domain
EfmE1039_0242	COG0047	F	Phosphoribosylformylglycinamidine (FGAM) synthase, glutamine amidotransferase domain
EfmE1039_1906	COG0048	J	Ribosomal protein S12
EfmE1039_1907	COG0049	J	Ribosomal protein S7
EfmE1039_1909	COG0050	J	GTPases - translation elongation factors
EfmE1039_2014	COG0050	J	GTPases - translation elongation factors
EfmE1039_1910	COG0051	J	Ribosomal protein S10
EfmE1039_1946	COG0052	J	Ribosomal protein S2
EfmE1039_0726	COG0053	P	Predicted Co/Zn/Cd cation transporters
EfmE1039_0849	COG0053	P	Predicted Co/Zn/Cd cation transporters
EfmE1039_1739	COG0055	C	F0F1-type ATP synthase, beta subunit
EfmE1039_1741	COG0056	C	F0F1-type ATP synthase, alpha subunit
EfmE1039_0809	COG0057	G	Glyceraldehyde-3-phosphate dehydrogenase/erythrose-4-phosphate dehydrogenase
EfmE1039_2453	COG0057	G	Glyceraldehyde-3-phosphate dehydrogenase/erythrose-4-phosphate dehydrogenase
EfmE1039_2203	COG0057; COG4189	GK	Glyceraldehyde-3-phosphate dehydrogenase/erythrose-4-phosphate dehydrogenase; Predicted transcriptional regulator
EfmE1039_0574	COG0060	J	Isoleucyl-tRNA synthetase
EfmE1039_0449	COG0061	G	Predicted sugar kinase
EfmE1039_2244	COG0063	G	Predicted sugar kinase
EfmE1039_2420	COG0064	J	Asp-tRNAAsn/Glu-tRNAGln amidotransferase B subunit (PET112 homolog)
EfmE1039_1826	COG0071	O	Molecular chaperone (small heat shock protein)
EfmE1039_1375	COG0072; COG0073	JR	Phenylalanyl-tRNA synthetase beta subunit; EMAP domain
EfmE1039_2251	COG0073	R	EMAP domain
EfmE1039_2571	COG0073; COG0143	RJ	EMAP domain; Methionyl-tRNA synthetase
EfmE1039_1943	COG0075	E	Serine-pyruvate aminotransferase/archaeal aspartate aminotransferase
EfmE1039_1944	COG0075	E	Serine-pyruvate aminotransferase/archaeal aspartate aminotransferase
EfmE1039_2287	COG0076	E	Glutamate decarboxylase and related PLP-dependent proteins
EfmE1039_2352	COG0076	E	Glutamate decarboxylase and related PLP-dependent proteins
EfmE1039_1514	COG0077	E	Prephenate dehydratase
EfmE1039_0467	COG0078	E	Ornithine carbamoyltransferase
EfmE1039_1315	COG0078	E	Ornithine carbamoyltransferase
EfmE1039_2406	COG0080	J	Ribosomal protein L11
EfmE1039_2405	COG0081	J	Ribosomal protein L1
EfmE1039_1510	COG0082	E	Chorismate synthase
EfmE1039_2105	COG0084	L	Mg-dependent DNase
EfmE1039_2574	COG0084	L	Mg-dependent DNase
EfmE1039_0935	COG0085	K	DNA-directed RNA polymerase, beta subunit/140 kD subunit
EfmE1039_0936	COG0086	K	DNA-directed RNA polymerase, beta' subunit/160 kD subunit
EfmE1039_1227	COG0087	J	Ribosomal protein L3
EfmE1039_1911	COG0087	J	Ribosomal protein L3
EfmE1039_1228	COG0088	J	Ribosomal protein L4
EfmE1039_1229	COG0089	J	Ribosomal protein L23
EfmE1039_1230	COG0090	J	Ribosomal protein L2
EfmE1039_1232	COG0091	J	Ribosomal protein L22
EfmE1039_1233	COG0092	J	Ribosomal protein S3
EfmE1039_1237	COG0093	J	Ribosomal protein L14
EfmE1039_1239	COG0094	J	Ribosomal protein L5
EfmE1039_0012	COG0095	H	Lipoate-protein ligase A
EfmE1039_0475	COG0095	H	Lipoate-protein ligase A
EfmE1039_1241	COG0096	J	Ribosomal protein S8
EfmE1039_1242	COG0097	J	Ribosomal protein L6P/L9E
EfmE1039_1244	COG0098	J	Ribosomal protein S5
EfmE1039_1250	COG0099	J	Ribosomal protein S13
EfmE1039_1251	COG0100	J	Ribosomal protein S11
EfmE1039_1257	COG0101	J	Pseudouridylate synthase
EfmE1039_2265	COG0101	J	Pseudouridylate synthase
EfmE1039_0955	COG0102	J	Ribosomal protein L13
EfmE1039_0956	COG0103	J	Ribosomal protein S9
EfmE1039_2392	COG0104	F	Adenylosuccinate synthase
EfmE1039_1434	COG0105	F	Nucleoside diphosphate kinase
EfmE1039_0985	COG0110	R	Acetyltransferase (isoleucine patch superfamily)
EfmE1039_2172	COG0110; COG1605	RE	Acetyltransferase (isoleucine patch superfamily); Chorismate mutase
EfmE1039_0630	COG0111	HE	Phosphoglycerate dehydrogenase and related dehydrogenases
EfmE1039_0670	COG0111	HE	Phosphoglycerate dehydrogenase and related dehydrogenases
EfmE1039_1263	COG0111	HE	Phosphoglycerate dehydrogenase and related dehydrogenases
EfmE1039_1264	COG0111	HE	Phosphoglycerate dehydrogenase and related dehydrogenases
EfmE1039_0709	COG0112	E	Glycine/serine hydroxymethyltransferase
EfmE1039_2506	COG0112	E	Glycine/serine hydroxymethyltransferase
EfmE1039_0803	COG0115	EH	Branched-chain amino acid aminotransferase/4-amino-4-deoxychorismate lyase
EfmE1039_0837	COG0116	L	Predicted N6-adenine-specific DNA methylase
EfmE1039_1905	COG0120	G	Ribose 5-phosphate isomerase
EfmE1039_0198	COG0124	J	Histidyl-tRNA synthetase
EfmE1039_0032	COG0125	F	Thymidylate kinase
EfmE1039_2452	COG0126	G	3-phosphoglycerate kinase
EfmE1039_1382	COG0127; COG0689	FJ	Xanthosine triphosphate pyrophosphatase; RNase PH
EfmE1039_1512	COG0128	E	5-enolpyruvylshikimate-3-phosphate synthase
EfmE1039_1963	COG0130	J	Pseudouridine synthase
EfmE1039_1856	COG0136	E	Aspartate-semialdehyde dehydrogenase
EfmE1039_0247	COG0138	F	AICAR transformylase/IMP cyclohydrolase PurH (only IMP cyclohydrolase domain in Aful)
EfmE1039_0552	COG0142	H	Geranylgeranyl pyrophosphate synthase
EfmE1039_1042	COG0144	J	tRNA and rRNA cytosine-C5-methylases
EfmE1039_0330	COG0144; COG3270	JS	tRNA and rRNA cytosine-C5-methylases; Uncharacterized conserved protein
EfmE1039_2237	COG0145	EQ	N-methylhydantoinase A/acetone carboxylase, beta subunit
EfmE1039_2450	COG0148	G	Enolase
EfmE1039_2451	COG0149	G	Triosephosphate isomerase
EfmE1039_0245	COG0150	F	Phosphoribosylaminoimidazole (AIR) synthetase
EfmE1039_0248	COG0151	F	Phosphoribosylamine-glycine ligase
EfmE1039_0240	COG0152	F	Phosphoribosylaminoimidazolesuccinocarboxamide (SAICAR) synthase
EfmE1039_0129	COG0153	G	Galactokinase
EfmE1039_0153	COG0154	J	Asp-tRNAAsn/Glu-tRNAGln amidotransferase A subunit and related amidases
EfmE1039_2421	COG0154	J	Asp-tRNAAsn/Glu-tRNAGln amidotransferase A subunit and related amidases
EfmE1039_0840	COG0156	H	7-keto-8-aminopelargonate synthetase and related enzymes
EfmE1039_2351	COG0162	J	Tyrosyl-tRNA synthetase
EfmE1039_1638	COG0163	H	3-polyprenyl-4-hydroxybenzoate decarboxylase
EfmE1039_2069	COG0164	L	Ribonuclease HII
EfmE1039_1465	COG0166	G	Glucose-6-phosphate isomerase
EfmE1039_0154	COG0167	F	Dihydroorotate dehydrogenase
EfmE1039_0865	COG0167	F	Dihydroorotate dehydrogenase
EfmE1039_0484	COG0168	P	Trk-type K+ transport systems, membrane components
EfmE1039_0697	COG0168	P	Trk-type K+ transport systems, membrane components
EfmE1039_0876	COG0169	E	Shikimate 5-dehydrogenase
EfmE1039_0654	COG0171	H	NAD synthase
EfmE1039_2471	COG0172	J	Seryl-tRNA synthetase
EfmE1039_0199	COG0173	J	Aspartyl-tRNA synthetase
EfmE1039_2539	COG0174	E	Glutamine synthetase
EfmE1039_1837	COG0176	G	Transaldolase
EfmE1039_0831	COG0177	L	Predicted EndoIII-related endonuclease
EfmE1039_2584	COG0178	L	Excinuclease ATPase subunit
EfmE1039_1376	COG0180	J	Tryptophanyl-tRNA synthetase
EfmE1039_0819	COG0183	I	Acetyl-CoA acetyltransferase
EfmE1039_1780	COG0183; COG1257	II	Acetyl-CoA acetyltransferase; Hydroxymethylglutaryl-CoA reductase
EfmE1039_2175	COG0184	J	Ribosomal protein S15P/S13E
EfmE1039_1231	COG0185	J	Ribosomal protein S19
EfmE1039_1236	COG0186	J	Ribosomal protein S17
EfmE1039_0920	COG0187	L	Type IIA topoisomerase (DNA gyrase/topo II, topoisomerase IV), B subunit
EfmE1039_2080	COG0187	L	Type IIA topoisomerase (DNA gyrase/topo II, topoisomerase IV), B subunit
EfmE1039_0921	COG0188	L	Type IIA topoisomerase (DNA gyrase/topo II, topoisomerase IV), A subunit
EfmE1039_2081	COG0188	L	Type IIA topoisomerase (DNA gyrase/topo II, topoisomerase IV), A subunit
EfmE1039_0549	COG0190	H	5,10-methylene-tetrahydrofolate dehydrogenase/Methenyl tetrahydrofolate cyclohydrolase
EfmE1039_2312	COG0191	G	Fructose/tagatose bisphosphate aldolase
EfmE1039_2542	COG0191	G	Fructose/tagatose bisphosphate aldolase
EfmE1039_2548	COG0191	G	Fructose/tagatose bisphosphate aldolase
EfmE1039_0207	COG0192	H	S-adenosylmethionine synthetase
EfmE1039_1057	COG0193	J	Peptidyl-tRNA hydrolase
EfmE1039_0147	COG0194	F	Guanylate kinase
EfmE1039_1037	COG0194	F	Guanylate kinase
EfmE1039_1956	COG0195	K	Transcription elongation factor
EfmE1039_1964	COG0196	H	FAD synthase
EfmE1039_1234	COG0197	J	Ribosomal protein L16/L10E
EfmE1039_1238	COG0198	J	Ribosomal protein L24
EfmE1039_1240	COG0199	J	Ribosomal protein S14
EfmE1039_2198	COG0199	J	Ribosomal protein S14
EfmE1039_1246	COG0200	J	Ribosomal protein L15
EfmE1039_1079	COG0201	U	Preprotein translocase subunit SecY
EfmE1039_1247	COG0201	U	Preprotein translocase subunit SecY
EfmE1039_1252	COG0202	K	DNA-directed RNA polymerase, alpha subunit/40 kD subunit
EfmE1039_1253	COG0203	J	Ribosomal protein L17
EfmE1039_0437	COG0204	I	1-acyl-sn-glycerol-3-phosphate acyltransferase
EfmE1039_1658	COG0205	G	6-phosphofructokinase
EfmE1039_0568	COG0206	D	Cell division GTPase
EfmE1039_2056	COG0207	F	Thymidylate synthase
EfmE1039_1332	COG0208	F	Ribonucleotide reductase, beta subunit
EfmE1039_1758	COG0208	F	Ribonucleotide reductase, beta subunit
EfmE1039_1759	COG0208	F	Ribonucleotide reductase, beta subunit
EfmE1039_1086	COG0209	F	Ribonucleotide reductase, alpha subunit
EfmE1039_1333	COG0209	F	Ribonucleotide reductase, alpha subunit
EfmE1039_1757	COG0209	F	Ribonucleotide reductase, alpha subunit
EfmE1039_1913	COG0209	F	Ribonucleotide reductase, alpha subunit
EfmE1039_2381	COG0210	L	Superfamily I DNA and RNA helicases
EfmE1039_2424	COG0210	L	Superfamily I DNA and RNA helicases
EfmE1039_0002	COG0211	J	Ribosomal protein L27
EfmE1039_1298	COG0212	H	5-formyltetrahydrofolate cyclo-ligase
EfmE1039_1890	COG0213	F	Thymidine phosphorylase
EfmE1039_1005	COG0215	J	Cysteinyl-tRNA synthetase
EfmE1039_0705	COG0216	J	Protein chain release factor A
EfmE1039_1054	COG0217	S	Uncharacterized conserved protein
EfmE1039_2006	COG0217	S	Uncharacterized conserved protein
EfmE1039_2433	COG0218	R	Predicted GTPase
EfmE1039_0454	COG0219	J	Predicted rRNA methylase (SpoU class)
EfmE1039_1610	COG0220	R	Predicted S-adenosylmethionine-dependent methyltransferase
EfmE1039_2403	COG0222	J	Ribosomal protein L7/L12
EfmE1039_1041	COG0223	J	Methionyl-tRNA formyltransferase
EfmE1039_1740	COG0224	C	F0F1-type ATP synthase, gamma subunit
EfmE1039_0950	COG0225	O	Peptide methionine sulfoxide reductase
EfmE1039_1809	COG0225	O	Peptide methionine sulfoxide reductase
EfmE1039_2062	COG0225	O	Peptide methionine sulfoxide reductase
EfmE1039_2266	COG0225	O	Peptide methionine sulfoxide reductase
EfmE1039_1717	COG0226	P	ABC-type phosphate transport system, periplasmic component
EfmE1039_1788	COG0226	P	ABC-type phosphate transport system, periplasmic component
EfmE1039_2109	COG0227	J	Ribosomal protein L28
EfmE1039_1798	COG0228	J	Ribosomal protein S16
EfmE1039_2158	COG0229	O	Conserved domain frequently associated with peptide methionine sulfoxide reductase
EfmE1039_0915	COG0230	J	Ribosomal protein L34
EfmE1039_1863	COG0231	J	Translation elongation factor P (EF-P)/translation initiation factor 5A (eIF-5A)
EfmE1039_1949	COG0233	J	Ribosome recycling factor
EfmE1039_0399	COG0234	O	Co-chaperonin GroES (HSP10)
EfmE1039_0668	COG0235	G	Ribulose-5-phosphate 4-epimerase and related epimerases and aldolases
EfmE1039_1201	COG0235	G	Ribulose-5-phosphate 4-epimerase and related epimerases and aldolases
EfmE1039_0017	COG0236	IQ	Acyl carrier protein
EfmE1039_1989	COG0236	IQ	Acyl carrier protein
EfmE1039_2114	COG0236	IQ	Acyl carrier protein
EfmE1039_1546	COG0237	H	Dephospho-CoA kinase
EfmE1039_2387	COG0238	J	Ribosomal protein S18
EfmE1039_0424	COG0240	C	Glycerol-3-phosphate dehydrogenase
EfmE1039_1703	COG0240	C	Glycerol-3-phosphate dehydrogenase
EfmE1039_1040	COG0242	J	N-formylmethionyl-tRNA deformylase
EfmE1039_2174	COG0242	J	N-formylmethionyl-tRNA deformylase
EfmE1039_2404	COG0244	J	Ribosomal protein L10
EfmE1039_0170	COG0246	G	Mannitol-1-phosphate/altronate dehydrogenases
EfmE1039_0694	COG0246	G	Mannitol-1-phosphate/altronate dehydrogenases
EfmE1039_0962	COG0249	L	Mismatch repair ATPase (MutS family)
EfmE1039_2153	COG0249	L	Mismatch repair ATPase (MutS family)
EfmE1039_2411	COG0250	K	Transcription antiterminator
EfmE1039_2513	COG0252	EJ	L-asparaginase/archaeal Glu-tRNAGln amidotransferase subunit D
EfmE1039_1860	COG0253	E	Diaminopimelate epimerase
EfmE1039_2545	COG0254	J	Ribosomal protein L31
EfmE1039_1235	COG0255	J	Ribosomal protein L29
EfmE1039_1243	COG0256	J	Ribosomal protein L18
EfmE1039_1544	COG0258; COG0749	LL	5'-3' exonuclease (including N-terminal domain of PolI); DNA polymerase I - 3'-5' exonuclease and polymerase domains
EfmE1039_0004	COG0261	J	Ribosomal protein L21
EfmE1039_1293	COG0262	H	Dihydrofolate reductase
EfmE1039_1796	COG0262	H	Dihydrofolate reductase
EfmE1039_2057	COG0262	H	Dihydrofolate reductase
EfmE1039_0999	COG0263	E	Glutamate 5-kinase
EfmE1039_1947	COG0264	J	Translation elongation factor Ts
EfmE1039_2252	COG0265	O	Trypsin-like serine proteases, typically periplasmic, contain C-terminal PDZ domain
EfmE1039_1545	COG0266	L	Formamidopyrimidine-DNA glycosylase
EfmE1039_1292	COG0267	J	Ribosomal protein L33
EfmE1039_2413	COG0267	J	Ribosomal protein L33
EfmE1039_0284	COG0268	J	Ribosomal protein S20
EfmE1039_1204	COG0269	G	3-hexulose-6-phosphate synthase and related proteins
EfmE1039_2423	COG0272	L	NAD-dependent DNA ligase (contains BRCT domain type II)
EfmE1039_0759	COG0274	F	Deoxyribose-phosphate aldolase
EfmE1039_1891	COG0274	F	Deoxyribose-phosphate aldolase
EfmE1039_0560	COG0275	M	Predicted S-adenosylmethionine-dependent methyltransferase involved in cell envelope biogenesis
EfmE1039_1396	COG0280	C	Phosphotransacetylase
EfmE1039_0516	COG0281	C	Malic enzyme
EfmE1039_1620	COG0282	C	Acetate kinase
EfmE1039_2042	COG0283	F	Cytidylate kinase
EfmE1039_0866	COG0284	F	Orotidine-5'-phosphate decarboxylase
EfmE1039_2523	COG0285	H	Folylpolyglutamate synthase
EfmE1039_1938	COG0286	V	Type I restriction-modification system methyltransferase subunit
EfmE1039_1511	COG0287	E	Prephenate dehydrogenase
EfmE1039_1858	COG0289	E	Dihydrodipicolinate reductase
EfmE1039_2232	COG0290	J	Translation initiation factor 3 (IF-3)
EfmE1039_2233	COG0291	J	Ribosomal protein L35
EfmE1039_2234	COG0292	J	Ribosomal protein L20
EfmE1039_1892	COG0295	F	Cytidine deaminase
EfmE1039_0246	COG0299	F	Folate-dependent phosphoribosylglycinamide formyltransferase PurN
EfmE1039_0815	COG0300	R	Short-chain dehydrogenases of various substrate specificities
EfmE1039_2519	COG0301	H	Thiamine biosynthesis ATP pyrophosphatase
EfmE1039_1992	COG0304	IQ	3-oxoacyl-(acyl-carrier-protein) synthase
EfmE1039_2391	COG0305	L	Replicative DNA helicase
EfmE1039_0026	COG0313	R	Predicted methyltransferases
EfmE1039_1633	COG0317	TK	Guanosine polyphosphate pyrophosphohydrolases/synthetases
EfmE1039_1671	COG0319	R	Predicted metal-dependent hydrolase
EfmE1039_0498	COG0322	L	Nuclease subunit of the excinuclease complex
EfmE1039_1986	COG0322	L	Nuclease subunit of the excinuclease complex
EfmE1039_2154	COG0323	L	DNA mismatch repair enzyme (predicted ATPase)
EfmE1039_2536	COG0324	J	tRNA delta(2)-isopentenylpyrophosphate transferase
EfmE1039_0569	COG0325	R	Predicted enzyme with a TIM-barrel fold
EfmE1039_1553	COG0327	S	Uncharacterized conserved protein
EfmE1039_0850	COG0328	L	Ribonuclease HI
EfmE1039_1859	COG0329	EM	Dihydrodipicolinate synthase/N-acetylneuraminate lyase
EfmE1039_1651	COG0330	O	Membrane protease subunits, stomatin/prohibitin homologs
EfmE1039_1990	COG0331	I	(acyl-carrier-protein) S-malonyltransferase
EfmE1039_2297	COG0331	I	(acyl-carrier-protein) S-malonyltransferase
EfmE1039_1988	COG0332	I	3-oxoacyl-[acyl-carrier-protein
EfmE1039_1662	COG0333	J	Ribosomal protein L32
EfmE1039_1464	COG0334	E	Glutamate dehydrogenase/leucine dehydrogenase
EfmE1039_1803	COG0335	J	Ribosomal protein L19
EfmE1039_1802	COG0336	J	tRNA-(guanine-N1)-methyltransferase
EfmE1039_1509	COG0337	E	3-dehydroquinate synthetase
EfmE1039_2046	COG0337	E	3-dehydroquinate synthetase
EfmE1039_0931	COG0340; COG1654	HK	Biotin-(acetyl-CoA carboxylase) ligase; Biotin operon repressor
EfmE1039_2216	COG0343	J	Queuine/archaeosine tRNA-ribosyltransferase
EfmE1039_2078	COG0344	S	Predicted membrane protein
EfmE1039_1021	COG0345	E	Pyrroline-5-carboxylate reductase
EfmE1039_0479	COG0346	E	Lactoylglutathione lyase and related lyases
EfmE1039_1404	COG0346	E	Lactoylglutathione lyase and related lyases
EfmE1039_1535	COG0346	E	Lactoylglutathione lyase and related lyases
EfmE1039_2318	COG0346	E	Lactoylglutathione lyase and related lyases
EfmE1039_1527	COG0347	E	Nitrogen regulatory protein PII
EfmE1039_1132	COG0350	L	Methylated DNA-protein cysteine methyltransferase
EfmE1039_0736	COG0351	H	Hydroxymethylpyrimidine/phosphomethylpyrimidine kinase
EfmE1039_1774	COG0351	H	Hydroxymethylpyrimidine/phosphomethylpyrimidine kinase
EfmE1039_0033	COG0353	L	Recombinational DNA repair protein (RecF pathway)
EfmE1039_1738	COG0355	C	F0F1-type ATP synthase, epsilon subunit (mitochondrial delta subunit)
EfmE1039_1745	COG0356	C	F0F1-type ATP synthase, subunit a
EfmE1039_0908	COG0357	M	Predicted S-adenosylmethionine-dependent methyltransferase involved in bacterial cell division
EfmE1039_2020	COG0358	L	DNA primase (bacterial type)
EfmE1039_2390	COG0359	J	Ribosomal protein L9
EfmE1039_2385	COG0360	J	Ribosomal protein S6
EfmE1039_1249	COG0361	J	Translation initiation factor 1 (IF-1)
EfmE1039_1663	COG0362	G	6-phosphogluconate dehydrogenase
EfmE1039_2399	COG0363	G	6-phosphogluconolactonase/Glucosamine-6-phosphate isomerase/deaminase
EfmE1039_0575	COG0364	G	Glucose-6-phosphate 1-dehydrogenase
EfmE1039_0737	COG0365	I	Acyl-coenzyme A synthetases/AMP-(fatty) acid ligases
EfmE1039_0161	COG0366	G	Glycosidases
EfmE1039_0733	COG0366	G	Glycosidases
EfmE1039_0938	COG0366	G	Glycosidases
EfmE1039_2256	COG0366	G	Glycosidases
EfmE1039_2257	COG0366	G	Glycosidases
EfmE1039_2321	COG0366	G	Glycosidases
EfmE1039_2370	COG0366	G	Glycosidases
EfmE1039_1290	COG0367	E	Asparagine synthase (glutamine-hydrolyzing)
EfmE1039_1337	COG0370	P	Fe2+ transport system protein B
EfmE1039_2558	COG0371	C	Glycerol dehydrogenase and related enzymes
EfmE1039_1598	COG0383	G	Alpha-mannosidase
EfmE1039_2484	COG0383	G	Alpha-mannosidase
EfmE1039_0480	COG0384	R	Predicted epimerase, PhzC/PhzF homolog
EfmE1039_1867	COG0386	O	Glutathione peroxidase
EfmE1039_0025	COG0389	L	Nucleotidyltransferase/DNA polymerase involved in DNA repair
EfmE1039_0130	COG0389	L	Nucleotidyltransferase/DNA polymerase involved in DNA repair
EfmE1039_0348	COG0389	L	Nucleotidyltransferase/DNA polymerase involved in DNA repair
EfmE1039_0305	COG0390	R	ABC-type uncharacterized transport system, permease component
EfmE1039_2580	COG0391	S	Uncharacterized conserved protein
EfmE1039_1557	COG0392	S	Predicted integral membrane protein
EfmE1039_1022	COG0392; COG2898	SS	Predicted integral membrane protein; Phosphotransferase system, mannose/fructose-specific component IIA
EfmE1039_2015	COG0392; COG2898	SS	Predicted integral membrane protein; Phosphotransferase system, mannose/fructose-specific component IIA
EfmE1039_2341	COG0393	S	Uncharacterized conserved protein
EfmE1039_2162	COG0394	T	Protein-tyrosine-phosphatase
EfmE1039_0230	COG0395	G	ABC-type sugar transport system, permease component
EfmE1039_0659	COG0395	G	ABC-type sugar transport system, permease component
EfmE1039_0941	COG0395	G	ABC-type sugar transport system, permease component
EfmE1039_1524	COG0395	G	ABC-type sugar transport system, permease component
EfmE1039_2199	COG0395	G	ABC-type sugar transport system, permease component
EfmE1039_2476	COG0395	G	ABC-type sugar transport system, permease component
EfmE1039_1142	COG0396	O	ABC-type transport system involved in Fe-S cluster assembly, ATPase component
EfmE1039_1471	COG0398	S	Uncharacterized conserved protein
EfmE1039_2187	COG0398	S	Uncharacterized conserved protein
EfmE1039_2402	COG0398	S	Uncharacterized conserved protein
EfmE1039_0291	COG0406	G	Fructose-2,6-bisphosphatase
EfmE1039_0455	COG0406	G	Fructose-2,6-bisphosphatase
EfmE1039_1418	COG0406	G	Fructose-2,6-bisphosphatase
EfmE1039_2113	COG0416	I	Fatty acid/phospholipid biosynthesis enzyme
EfmE1039_0439	COG0419	L	ATPase involved in DNA repair
EfmE1039_0438	COG0420	L	DNA repair exonuclease
EfmE1039_1601	COG0420	L	DNA repair exonuclease
EfmE1039_2155	COG0424	D	Nucleotide-binding protein implicated in inhibition of septum formation
EfmE1039_1877	COG0428	P	Predicted divalent heavy-metal cations transporter
EfmE1039_1797	COG0431	R	Predicted flavoprotein
EfmE1039_0211	COG0436	E	Aspartate/tyrosine/aromatic aminotransferase
EfmE1039_1126	COG0436	E	Aspartate/tyrosine/aromatic aminotransferase
EfmE1039_1176	COG0436	E	Aspartate/tyrosine/aromatic aminotransferase
EfmE1039_1853	COG0436	E	Aspartate/tyrosine/aromatic aminotransferase
EfmE1039_1982	COG0438	M	Glycosyltransferase
EfmE1039_1983	COG0438	M	Glycosyltransferase
EfmE1039_1995	COG0439	I	Biotin carboxylase
EfmE1039_2011	COG0441	J	Threonyl-tRNA synthetase
EfmE1039_1953	COG0442	J	Prolyl-tRNA synthetase
EfmE1039_0135	COG0443	O	Molecular chaperone
EfmE1039_1589	COG0443	O	Molecular chaperone
EfmE1039_2115	COG0444	EP	ABC-type dipeptide/oligopeptide/nickel transport system, ATPase component
EfmE1039_2566	COG0444	EP	ABC-type dipeptide/oligopeptide/nickel transport system, ATPase component
EfmE1039_0909	COG0445	D	NAD/FAD-utilizing enzyme apparently involved in cell division
EfmE1039_0312	COG0446	R	Uncharacterized NAD(FAD)-dependent dehydrogenases
EfmE1039_0508	COG0446	R	Uncharacterized NAD(FAD)-dependent dehydrogenases
EfmE1039_0826	COG0446	R	Uncharacterized NAD(FAD)-dependent dehydrogenases
EfmE1039_1852	COG0446	R	Uncharacterized NAD(FAD)-dependent dehydrogenases
EfmE1039_2325	COG0446	R	Uncharacterized NAD(FAD)-dependent dehydrogenases
EfmE1039_2335	COG0446	R	Uncharacterized NAD(FAD)-dependent dehydrogenases
EfmE1039_0534	COG0446; COG0607	RP	Uncharacterized NAD(FAD)-dependent dehydrogenases; Rhodanese-related sulfurtransferase
EfmE1039_1356	COG0449	M	Glucosamine 6-phosphate synthetase, contains amidotransferase and phosphosugar isomerase domains
EfmE1039_2441	COG0449	M	Glucosamine 6-phosphate synthetase, contains amidotransferase and phosphosugar isomerase domains
EfmE1039_0172	COG0450	O	Peroxiredoxin
EfmE1039_0173	COG0450	O	Peroxiredoxin
EfmE1039_0621	COG0451	MG	Nucleoside-diphosphate-sugar epimerases
EfmE1039_0841	COG0451	MG	Nucleoside-diphosphate-sugar epimerases
EfmE1039_1325	COG0452	H	Phosphopantothenoylcysteine synthetase/decarboxylase
EfmE1039_1326	COG0452	H	Phosphopantothenoylcysteine synthetase/decarboxylase
EfmE1039_0148	COG0454	KR	Histone acetyltransferase HPA2 and related acetyltransferases
EfmE1039_0518	COG0454	KR	Histone acetyltransferase HPA2 and related acetyltransferases
EfmE1039_0644	COG0454	KR	Histone acetyltransferase HPA2 and related acetyltransferases
EfmE1039_0846	COG0454	KR	Histone acetyltransferase HPA2 and related acetyltransferases
EfmE1039_1200	COG0454	KR	Histone acetyltransferase HPA2 and related acetyltransferases
EfmE1039_1394	COG0454	KR	Histone acetyltransferase HPA2 and related acetyltransferases
EfmE1039_1401	COG0454	KR	Histone acetyltransferase HPA2 and related acetyltransferases
EfmE1039_1733	COG0454	KR	Histone acetyltransferase HPA2 and related acetyltransferases
EfmE1039_1761	COG0454	KR	Histone acetyltransferase HPA2 and related acetyltransferases
EfmE1039_2188	COG0454	KR	Histone acetyltransferase HPA2 and related acetyltransferases
EfmE1039_2316	COG0454	KR	Histone acetyltransferase HPA2 and related acetyltransferases
EfmE1039_2364	COG0454	KR	Histone acetyltransferase HPA2 and related acetyltransferases
EfmE1039_0703	COG0456	R	Acetyltransferases
EfmE1039_1310	COG0456	R	Acetyltransferases
EfmE1039_1311	COG0456	R	Acetyltransferases
EfmE1039_2047	COG0457	R	FOG: TPR repeat
EfmE1039_0863	COG0458	EF	Carbamoylphosphate synthase large subunit (split gene in MJ)
EfmE1039_0400	COG0459	O	Chaperonin GroEL (HSP60 family)
EfmE1039_0867	COG0461	F	Orotate phosphoribosyltransferase
EfmE1039_1029	COG0462	FE	Phosphoribosylpyrophosphate synthetase
EfmE1039_1119	COG0462	FE	Phosphoribosylpyrophosphate synthetase
EfmE1039_0599	COG0463	M	Glycosyltransferases involved in cell wall biogenesis
EfmE1039_0609	COG0463	M	Glycosyltransferases involved in cell wall biogenesis
EfmE1039_0611	COG0463	M	Glycosyltransferases involved in cell wall biogenesis
EfmE1039_0612	COG0463	M	Glycosyltransferases involved in cell wall biogenesis
EfmE1039_0613	COG0463	M	Glycosyltransferases involved in cell wall biogenesis
EfmE1039_1131	COG0463	M	Glycosyltransferases involved in cell wall biogenesis
EfmE1039_2246	COG0463	M	Glycosyltransferases involved in cell wall biogenesis
EfmE1039_1065	COG0465	O	ATP-dependent Zn proteases
EfmE1039_1019	COG0468	L	RecA/RadA recombinase
EfmE1039_1659	COG0469	G	Pyruvate kinase
EfmE1039_0030	COG0470	L	ATPase involved in DNA replication
EfmE1039_0563	COG0472	M	UDP-N-acetylmuramyl pentapeptide phosphotransferase/UDP-N-acetylglucosamine-1-phosphate transferase
EfmE1039_0596	COG0472	M	UDP-N-acetylmuramyl pentapeptide phosphotransferase/UDP-N-acetylglucosamine-1-phosphate transferase
EfmE1039_1433	COG0474	P	Cation transport ATPase
EfmE1039_1776	COG0474	P	Cation transport ATPase
EfmE1039_1789	COG0474	P	Cation transport ATPase
EfmE1039_2019	COG0474	P	Cation transport ATPase
EfmE1039_2214	COG0474	P	Cation transport ATPase
EfmE1039_2290	COG0474	P	Cation transport ATPase
EfmE1039_2291	COG0474	P	Cation transport ATPase
EfmE1039_0177	COG0475	P	Kef-type K+ transport systems, membrane components
EfmE1039_0112	COG0477	GEPR	Permeases of the major facilitator superfamily
EfmE1039_0206	COG0477	GEPR	Permeases of the major facilitator superfamily
EfmE1039_0404	COG0477	GEPR	Permeases of the major facilitator superfamily
EfmE1039_0665	COG0477	GEPR	Permeases of the major facilitator superfamily
EfmE1039_0666	COG0477	GEPR	Permeases of the major facilitator superfamily
EfmE1039_0829	COG0477	GEPR	Permeases of the major facilitator superfamily
EfmE1039_0885	COG0477	GEPR	Permeases of the major facilitator superfamily
EfmE1039_0995	COG0477	GEPR	Permeases of the major facilitator superfamily
EfmE1039_1122	COG0477	GEPR	Permeases of the major facilitator superfamily
EfmE1039_1127	COG0477	GEPR	Permeases of the major facilitator superfamily
EfmE1039_1559	COG0477	GEPR	Permeases of the major facilitator superfamily
EfmE1039_1599	COG0477	GEPR	Permeases of the major facilitator superfamily
EfmE1039_1655	COG0477	GEPR	Permeases of the major facilitator superfamily
EfmE1039_1771	COG0477	GEPR	Permeases of the major facilitator superfamily
EfmE1039_2089	COG0477	GEPR	Permeases of the major facilitator superfamily
EfmE1039_2368	COG0477	GEPR	Permeases of the major facilitator superfamily
EfmE1039_2401	COG0477	GEPR	Permeases of the major facilitator superfamily
EfmE1039_2552	COG0477	GEPR	Permeases of the major facilitator superfamily
EfmE1039_2560	COG0477	GEPR	Permeases of the major facilitator superfamily
EfmE1039_1908	COG0480	J	Translation elongation factors (GTPases)
EfmE1039_1568	COG0481	M	Membrane GTPase LepA
EfmE1039_1124	COG0482	J	Predicted tRNA(5-methylaminomethyl-2-thiouridylate) methyltransferase, contains the PP-loop ATPase domain
EfmE1039_0265	COG0483	G	Archaeal fructose-1,6-bisphosphatase and related enzymes of inositol monophosphatase family
EfmE1039_0133	COG0484	O	DnaJ-class molecular chaperone with C-terminal Zn finger domain
EfmE1039_0910	COG0486	R	Predicted GTPase
EfmE1039_0533	COG0488	R	ATPase components of ABC transporters with duplicated ATPase domains
EfmE1039_0992	COG0488	R	ATPase components of ABC transporters with duplicated ATPase domains
EfmE1039_1419	COG0488	R	ATPase components of ABC transporters with duplicated ATPase domains
EfmE1039_1420	COG0488	R	ATPase components of ABC transporters with duplicated ATPase domains
EfmE1039_1621	COG0488	R	ATPase components of ABC transporters with duplicated ATPase domains
EfmE1039_1622	COG0488	R	ATPase components of ABC transporters with duplicated ATPase domains
EfmE1039_1874	COG0488	R	ATPase components of ABC transporters with duplicated ATPase domains
EfmE1039_2055	COG0488	R	ATPase components of ABC transporters with duplicated ATPase domains
EfmE1039_2400	COG0488	R	ATPase components of ABC transporters with duplicated ATPase domains
EfmE1039_1338	COG0490; COG2188	PK	Putative regulatory, ligand-binding protein related to C-terminal domains of K+ channels; Transcriptional regulators
EfmE1039_0292	COG0491	R	Zn-dependent hydrolases, including glyoxylases
EfmE1039_0339	COG0492	O	Thioredoxin reductase
EfmE1039_1684	COG0492	O	Thioredoxin reductase
EfmE1039_0345	COG0494	LR	NTP pyrophosphohydrolases including oxidative damage repair enzymes
EfmE1039_0367	COG0494	LR	NTP pyrophosphohydrolases including oxidative damage repair enzymes
EfmE1039_0478	COG0494	LR	NTP pyrophosphohydrolases including oxidative damage repair enzymes
EfmE1039_1071	COG0495	J	Leucyl-tRNA synthetase
EfmE1039_0555	COG0497	L	ATPase involved in DNA repair
EfmE1039_0453	COG0500	QR	SAM-dependent methyltransferases
EfmE1039_0608	COG0500	QR	SAM-dependent methyltransferases
EfmE1039_0702	COG0500	QR	SAM-dependent methyltransferases
EfmE1039_1075	COG0500	QR	SAM-dependent methyltransferases
EfmE1039_1778	COG0500	QR	SAM-dependent methyltransferases
EfmE1039_2004	COG0500	QR	SAM-dependent methyltransferases
EfmE1039_0234	COG0503	F	Adenine/guanine phosphoribosyltransferases and related PRPP-binding proteins
EfmE1039_0818	COG0503	F	Adenine/guanine phosphoribosyltransferases and related PRPP-binding proteins
EfmE1039_1027	COG0503	F	Adenine/guanine phosphoribosyltransferases and related PRPP-binding proteins
EfmE1039_2540	COG0504	F	CTP synthase (UTP-ammonia lyase)
EfmE1039_0862	COG0505	EF	Carbamoylphosphate synthase small subunit
EfmE1039_0456	COG0507	L	ATP-dependent exoDNAse (exonuclease V), alpha subunit - helicase superfamily I member
EfmE1039_0262	COG0508	C	Pyruvate/2-oxoglutarate dehydrogenase complex, dihydrolipoamide acyltransferase (E2) component, and related enzymes
EfmE1039_1138	COG0509	E	Glycine cleavage system H protein (lipoate-binding)
EfmE1039_1609	COG0510	M	Predicted choline kinase involved in LPS biosynthesis
EfmE1039_1993	COG0511	I	Biotin carboxyl carrier protein
EfmE1039_0581	COG0513	LKJ	Superfamily II DNA and RNA helicases
EfmE1039_0699	COG0513	LKJ	Superfamily II DNA and RNA helicases
EfmE1039_0845	COG0513	LKJ	Superfamily II DNA and RNA helicases
EfmE1039_2194	COG0513	LKJ	Superfamily II DNA and RNA helicases
EfmE1039_0267	COG0514	L	Superfamily II DNA helicase
EfmE1039_2040	COG0514	L	Superfamily II DNA helicase
EfmE1039_1044	COG0515; COG2815	RTKLS	Serine/threonine protein kinase; 16S RNA G1207 methylase RsmC
EfmE1039_0258	COG0516	F	IMP dehydrogenase/GMP reductase
EfmE1039_0902	COG0516; COG0516	FF	IMP dehydrogenase/GMP reductase; IMP dehydrogenase/GMP reductase
EfmE1039_0855	COG0517	R	FOG: CBS domain
EfmE1039_1384	COG0517	R	FOG: CBS domain
EfmE1039_2414	COG0517	R	FOG: CBS domain
EfmE1039_1885	COG0518; COG0519	FF	GMP synthase - Glutamine amidotransferase domain; GMP synthase, PP-ATPase domain/subunit
EfmE1039_1144	COG0520	E	Selenocysteine lyase
EfmE1039_2147	COG0522	J	Ribosomal protein S4 and related proteins
EfmE1039_0430	COG0524	G	Sugar kinases, ribokinase family
EfmE1039_2521	COG0525	J	Valyl-tRNA synthetase
EfmE1039_0310	COG0526	OC	Thiol-disulfide isomerase and thioredoxins
EfmE1039_0499	COG0526	OC	Thiol-disulfide isomerase and thioredoxins
EfmE1039_0531	COG0526	OC	Thiol-disulfide isomerase and thioredoxins
EfmE1039_2249	COG0526	OC	Thiol-disulfide isomerase and thioredoxins
EfmE1039_1855	COG0527	E	Aspartokinases
EfmE1039_1948	COG0528	F	Uridylate kinase
EfmE1039_0189	COG0531	E	Amino acid transporters
EfmE1039_0363	COG0531	E	Amino acid transporters
EfmE1039_0468	COG0531	E	Amino acid transporters
EfmE1039_0842	COG0531	E	Amino acid transporters
EfmE1039_1125	COG0531	E	Amino acid transporters
EfmE1039_1169	COG0531	E	Amino acid transporters
EfmE1039_1413	COG0531	E	Amino acid transporters
EfmE1039_2202	COG0531	E	Amino acid transporters
EfmE1039_2288	COG0531	E	Amino acid transporters
EfmE1039_2353	COG0531	E	Amino acid transporters
EfmE1039_2573	COG0531	E	Amino acid transporters
EfmE1039_1959	COG0532	J	Translation initiation factor 2 (IF-2; GTPase)
EfmE1039_1312	COG0533	O	Metal-dependent proteases with possible chaperone activity
EfmE1039_2180	COG0534	V	Na+-driven multidrug efflux pump
EfmE1039_0810	COG0536	R	Predicted GTPase
EfmE1039_1606	COG0537	FGR	Diadenosine tetraphosphate (Ap4A) hydrolase and other HIT family hydrolases
EfmE1039_2043	COG0539	J	Ribosomal protein S1
EfmE1039_0860	COG0540	F	Aspartate carbamoyltransferase, catalytic chain
EfmE1039_1794	COG0541	U	Signal recognition particle GTPase
EfmE1039_0055	COG0542	O	ATPases with chaperone activity, ATP-binding subunit
EfmE1039_0382	COG0542	O	ATPases with chaperone activity, ATP-binding subunit
EfmE1039_0927	COG0542	O	ATPases with chaperone activity, ATP-binding subunit
EfmE1039_1362	COG0542	O	ATPases with chaperone activity, ATP-binding subunit
EfmE1039_1564	COG0542	O	ATPases with chaperone activity, ATP-binding subunit
EfmE1039_1979	COG0542	O	ATPases with chaperone activity, ATP-binding subunit
EfmE1039_0864	COG0543	HC	2-polyprenylphenol hydroxylase and related flavodoxin oxidoreductases
EfmE1039_2435	COG0544	O	FKBP-type peptidyl-prolyl cis-trans isomerase (trigger factor)
EfmE1039_1532	COG0546	R	Predicted phosphatases
EfmE1039_1316	COG0549	E	Carbamate kinase
EfmE1039_1814	COG0549	E	Carbamate kinase
EfmE1039_0077	COG0550	L	Topoisomerase IA
EfmE1039_0302	COG0550	L	Topoisomerase IA
EfmE1039_0879	COG0550	L	Topoisomerase IA
EfmE1039_1130	COG0550	L	Topoisomerase IA
EfmE1039_2071	COG0550; COG0551	LL	Topoisomerase IA; Zn-finger domain associated with topoisomerase type I
EfmE1039_2124	COG0552	U	Signal recognition particle GTPase
EfmE1039_0440	COG0553	KL	Superfamily II DNA/RNA helicases, SNF2 family
EfmE1039_2327	COG0554	C	Glycerol kinase
EfmE1039_2585	COG0556	L	Helicase subunit of the DNA excision repair complex
EfmE1039_1747	COG0557	K	Exoribonuclease R
EfmE1039_1017	COG0558	I	Phosphatidylglycerophosphate synthase
EfmE1039_2331	COG0558	I	Phosphatidylglycerophosphate synthase
EfmE1039_0477	COG0561	R	Predicted hydrolases of the HAD superfamily
EfmE1039_0801	COG0561	R	Predicted hydrolases of the HAD superfamily
EfmE1039_1278	COG0561	R	Predicted hydrolases of the HAD superfamily
EfmE1039_1398	COG0561	R	Predicted hydrolases of the HAD superfamily
EfmE1039_1453	COG0561	R	Predicted hydrolases of the HAD superfamily
EfmE1039_1498	COG0561	R	Predicted hydrolases of the HAD superfamily
EfmE1039_1600	COG0561	R	Predicted hydrolases of the HAD superfamily
EfmE1039_2123	COG0561	R	Predicted hydrolases of the HAD superfamily
EfmE1039_2150	COG0561	R	Predicted hydrolases of the HAD superfamily
EfmE1039_2515	COG0561	R	Predicted hydrolases of the HAD superfamily
EfmE1039_1168	COG0563	F	Adenylate kinase and related kinases
EfmE1039_1248	COG0563	F	Adenylate kinase and related kinases
EfmE1039_0450	COG0564	J	Pseudouridylate synthases, 23S RNA-specific
EfmE1039_0857	COG0564	J	Pseudouridylate synthases, 23S RNA-specific
EfmE1039_2486	COG0564	J	Pseudouridylate synthases, 23S RNA-specific
EfmE1039_1007	COG0566	J	rRNA methylases
EfmE1039_1189	COG0566	J	rRNA methylases
EfmE1039_2021	COG0568	K	DNA-directed RNA polymerase, sigma subunit (sigma70/sigma32)
EfmE1039_0628	COG0569	P	K+ transport systems, NAD-binding component
EfmE1039_2121	COG0571	K	dsRNA-specific ribonuclease
EfmE1039_2186	COG0572	F	Uridine kinase
EfmE1039_1716	COG0573	P	ABC-type phosphate transport system, permease component
EfmE1039_1951	COG0575	I	CDP-diglyceride synthetase
EfmE1039_0136	COG0576	O	Molecular chaperone GrpE (heat shock protein)
EfmE1039_0021	COG0577	V	ABC-type antimicrobial peptide transport system, permease component
EfmE1039_0320	COG0577	V	ABC-type antimicrobial peptide transport system, permease component
EfmE1039_0434	COG0577	V	ABC-type antimicrobial peptide transport system, permease component
EfmE1039_0507	COG0577	V	ABC-type antimicrobial peptide transport system, permease component
EfmE1039_0899	COG0577	V	ABC-type antimicrobial peptide transport system, permease component
EfmE1039_1654	COG0577	V	ABC-type antimicrobial peptide transport system, permease component
EfmE1039_2328	COG0578	C	Glycerol-3-phosphate dehydrogenase
EfmE1039_2138	COG0580	G	Glycerol uptake facilitator and related permeases (Major Intrinsic Protein Family)
EfmE1039_2329	COG0580	G	Glycerol uptake facilitator and related permeases (Major Intrinsic Protein Family)
EfmE1039_1715	COG0581	P	ABC-type phosphate transport system, permease component
EfmE1039_0353	COG0582	L	Integrase
EfmE1039_0354	COG0582	L	Integrase
EfmE1039_0401	COG0582	L	Integrase
EfmE1039_0739	COG0582	L	Integrase
EfmE1039_1147	COG0582	L	Integrase
EfmE1039_1569	COG0582	L	Integrase
EfmE1039_1590	COG0582	L	Integrase
EfmE1039_1928	COG0582	L	Integrase
EfmE1039_0870	COG0583	K	Transcriptional regulator
EfmE1039_0983	COG0583	K	Transcriptional regulator
EfmE1039_0984	COG0583	K	Transcriptional regulator
EfmE1039_1135	COG0583	K	Transcriptional regulator
EfmE1039_1645	COG0583	K	Transcriptional regulator
EfmE1039_1660	COG0583	K	Transcriptional regulator
EfmE1039_2295	COG0583	K	Transcriptional regulator
EfmE1039_2296	COG0583	K	Transcriptional regulator
EfmE1039_1489	COG0584	C	Glycerophosphoryl diester phosphodiesterase
EfmE1039_2535	COG0584	C	Glycerophosphoryl diester phosphodiesterase
EfmE1039_1470	COG0584; COG4781	CC	Glycerophosphoryl diester phosphodiesterase; Predicted membrane protein
EfmE1039_1657	COG0587	L	DNA polymerase III, alpha subunit
EfmE1039_1531	COG0588	G	Phosphoglycerate mutase 1
EfmE1039_1902	COG0588	G	Phosphoglycerate mutase 1
EfmE1039_0299	COG0589	T	Universal stress protein UspA and related nucleotide-binding proteins
EfmE1039_1626	COG0589	T	Universal stress protein UspA and related nucleotide-binding proteins
EfmE1039_1768	COG0589	T	Universal stress protein UspA and related nucleotide-binding proteins
EfmE1039_2250	COG0589	T	Universal stress protein UspA and related nucleotide-binding proteins
EfmE1039_0333	COG0590	FJ	Cytosine/adenosine deaminases
EfmE1039_0917	COG0592	L	DNA polymerase sliding clamp subunit (PCNA homolog)
EfmE1039_0916	COG0593	L	ATPase involved in DNA replication initiation
EfmE1039_0914	COG0594	J	RNase P protein component
EfmE1039_0321	COG0595	R	Predicted hydrolase of the metallo-beta-lactamase superfamily
EfmE1039_2527	COG0595	R	Predicted hydrolase of the metallo-beta-lactamase superfamily
EfmE1039_2016	COG0596	R	Predicted hydrolases or acyltransferases (alpha/beta hydrolase superfamily)
EfmE1039_2037	COG0596	R	Predicted hydrolases or acyltransferases (alpha/beta hydrolase superfamily)
EfmE1039_2507	COG0596	R	Predicted hydrolases or acyltransferases (alpha/beta hydrolase superfamily)
EfmE1039_2508	COG0596	R	Predicted hydrolases or acyltransferases (alpha/beta hydrolase superfamily)
EfmE1039_0856	COG0597	MU	Lipoprotein signal peptidase
EfmE1039_0557	COG0598	P	Mg2+ and Co2+ transporters
EfmE1039_1282	COG0598	P	Mg2+ and Co2+ transporters
EfmE1039_2230	COG0598	P	Mg2+ and Co2+ transporters
EfmE1039_1472	COG0599	S	Uncharacterized homolog of gamma-carboxymuconolactone decarboxylase subunit
EfmE1039_2100	COG0600	P	ABC-type nitrate/sulfonate/bicarbonate transport system, permease component
EfmE1039_2117	COG0601	EP	ABC-type dipeptide/oligopeptide/nickel transport systems, permease components
EfmE1039_2564	COG0601	EP	ABC-type dipeptide/oligopeptide/nickel transport systems, permease components
EfmE1039_0024	COG0602	O	Organic radical activating enzymes
EfmE1039_0967	COG0604	CR	NADPH:quinone reductase and related Zn-dependent oxidoreductases
EfmE1039_1324	COG0604	CR	NADPH:quinone reductase and related Zn-dependent oxidoreductases
EfmE1039_1329	COG0604	CR	NADPH:quinone reductase and related Zn-dependent oxidoreductases
EfmE1039_2200	COG0604	CR	NADPH:quinone reductase and related Zn-dependent oxidoreductases
EfmE1039_0634	COG0605	P	Superoxide dismutase
EfmE1039_0311	COG0607	P	Rhodanese-related sulfurtransferase
EfmE1039_0678	COG0607	P	Rhodanese-related sulfurtransferase
EfmE1039_1302	COG0607	P	Rhodanese-related sulfurtransferase
EfmE1039_2334	COG0607	P	Rhodanese-related sulfurtransferase
EfmE1039_0817	COG0608; COG4199	LS	Single-stranded DNA-specific exonuclease; Predicted transcriptional regulator
EfmE1039_1296	COG0609	P	ABC-type Fe3+-siderophore transport system, permease component
EfmE1039_1297	COG0609	P	ABC-type Fe3+-siderophore transport system, permease component
EfmE1039_1940	COG0610	V	Type I site-specific restriction-modification system, R (restriction) subunit and related helicases
EfmE1039_1941	COG0610	V	Type I site-specific restriction-modification system, R (restriction) subunit and related helicases
EfmE1039_1013	COG0612	R	Predicted Zn-dependent peptidases
EfmE1039_1014	COG0612	R	Predicted Zn-dependent peptidases
EfmE1039_1294	COG0614	P	ABC-type Fe3+-hydroxamate transport system, periplasmic component
EfmE1039_0618	COG0615	MI	Cytidylyltransferase
EfmE1039_2438	COG0616	OU	Periplasmic serine proteases (ClpP class)
EfmE1039_2051	COG0617	J	tRNA nucleotidyltransferase/poly(A) polymerase
EfmE1039_0325	COG0618	R	Exopolyphosphatase-related proteins
EfmE1039_1256	COG0619	P	ABC-type cobalt transport system, permease component CbiQ and related transporters
EfmE1039_0535	COG0620	E	Methionine synthase II (cobalamin-independent)
EfmE1039_1502	COG0620	E	Methionine synthase II (cobalamin-independent)
EfmE1039_1383	COG0622	R	Predicted phosphoesterase
EfmE1039_0804	COG0623	I	Enoyl-[acyl-carrier-protein
EfmE1039_2036	COG0624	E	Acetylornithine deacetylase/Succinyl-diaminopimelate desuccinylase and related deacylases
EfmE1039_2245	COG0624	E	Acetylornithine deacetylase/Succinyl-diaminopimelate desuccinylase and related deacylases
EfmE1039_2449	COG0624	E	Acetylornithine deacetylase/Succinyl-diaminopimelate desuccinylase and related deacylases
EfmE1039_1865	COG0626	E	Cystathionine beta-lyases/cystathionine gamma-synthases
EfmE1039_0205	COG0627	R	Predicted esterase
EfmE1039_0166	COG0628	R	Predicted permease
EfmE1039_0645	COG0628	R	Predicted permease
EfmE1039_0676	COG0628	R	Predicted permease
EfmE1039_1331	COG0628	R	Predicted permease
EfmE1039_2371	COG0628	R	Predicted permease
EfmE1039_0081	COG0629	L	Single-stranded DNA-binding protein
EfmE1039_2386	COG0629	L	Single-stranded DNA-binding protein
EfmE1039_1043	COG0631	T	Serine/threonine protein phosphatase
EfmE1039_2159	COG0632	L	Holliday junction resolvasome, DNA-binding subunit
EfmE1039_1064	COG0634	F	Hypoxanthine-guanine phosphoribosyltransferase
EfmE1039_0138	COG0635	H	Coproporphyrinogen III oxidase and related Fe-S oxidoreductases
EfmE1039_0491	COG0636	C	F0F1-type ATP synthase, subunit c/Archaeal/vacuolar-type H+-ATPase, subunit K
EfmE1039_1744	COG0636	C	F0F1-type ATP synthase, subunit c/Archaeal/vacuolar-type H+-ATPase, subunit K
EfmE1039_0949	COG0637	R	Predicted phosphatase/phosphohexomutase
EfmE1039_1265	COG0637	R	Predicted phosphatase/phosphohexomutase
EfmE1039_1266	COG0637	R	Predicted phosphatase/phosphohexomutase
EfmE1039_1431	COG0637	R	Predicted phosphatase/phosphohexomutase
EfmE1039_1942	COG0637	R	Predicted phosphatase/phosphohexomutase
EfmE1039_2357	COG0637	R	Predicted phosphatase/phosphohexomutase
EfmE1039_2524	COG0637	R	Predicted phosphatase/phosphohexomutase
EfmE1039_1537	COG0639	T	Diadenosine tetraphosphatase and related serine/threonine protein phosphatases
EfmE1039_1682	COG0640	K	Predicted transcriptional regulators
EfmE1039_1926	COG0640	K	Predicted transcriptional regulators
EfmE1039_0361	COG0642	T	Signal transduction histidine kinase
EfmE1039_0901	COG0642	T	Signal transduction histidine kinase
EfmE1039_0961	COG0642	T	Signal transduction histidine kinase
EfmE1039_1445	COG0642	T	Signal transduction histidine kinase
EfmE1039_1456	COG0642	T	Signal transduction histidine kinase
EfmE1039_1644	COG0642	T	Signal transduction histidine kinase
EfmE1039_1665	COG0642	T	Signal transduction histidine kinase
EfmE1039_1790	COG0642	T	Signal transduction histidine kinase
EfmE1039_2473	COG0642	T	Signal transduction histidine kinase
EfmE1039_0336	COG0647	G	Predicted sugar phosphatases of the HAD superfamily
EfmE1039_1695	COG0648	L	Endonuclease IV
EfmE1039_0340	COG0652	O	Peptidyl-prolyl cis-trans isomerase (rotamase) - cyclophilin family
EfmE1039_0806	COG0652	O	Peptidyl-prolyl cis-trans isomerase (rotamase) - cyclophilin family
EfmE1039_1722	COG0653	U	Preprotein translocase subunit SecA (ATPase, RNA helicase)
EfmE1039_1784	COG0656	R	Aldo/keto reductases, related to diketogulonate reductase
EfmE1039_0710	COG0657	I	Esterase/lipase
EfmE1039_1258	COG0657	I	Esterase/lipase
EfmE1039_1503	COG0657	I	Esterase/lipase
EfmE1039_0282	COG0658; COG2333	RR	Predicted membrane metal-binding protein; Predicted membrane protein
EfmE1039_0006	COG0659	P	Sulfate permease and related transporters (MFS superfamily)
EfmE1039_2191	COG0661	R	Predicted unusual protein kinase
EfmE1039_0303	COG0662	G	Mannose-6-phosphate isomerase
EfmE1039_2532	COG0663	R	Carbonic anhydrases/acetyltransferases, isoleucine patch superfamily
EfmE1039_1084	COG0664	T	cAMP-binding proteins - catabolite gene activator and regulatory subunit of cAMP-dependent protein kinases
EfmE1039_1313	COG0664	T	cAMP-binding proteins - catabolite gene activator and regulatory subunit of cAMP-dependent protein kinases
EfmE1039_1923	COG0664	T	cAMP-binding proteins - catabolite gene activator and regulatory subunit of cAMP-dependent protein kinases
EfmE1039_2346	COG0664	T	cAMP-binding proteins - catabolite gene activator and regulatory subunit of cAMP-dependent protein kinases
EfmE1039_2554	COG0664	T	cAMP-binding proteins - catabolite gene activator and regulatory subunit of cAMP-dependent protein kinases
EfmE1039_0113	COG0665	E	Glycine/D-amino acid oxidases (deaminating)
EfmE1039_0196	COG0667	C	Predicted oxidoreductases (related to aryl-alcohol dehydrogenases)
EfmE1039_0197	COG0667	C	Predicted oxidoreductases (related to aryl-alcohol dehydrogenases)
EfmE1039_2267	COG0667	C	Predicted oxidoreductases (related to aryl-alcohol dehydrogenases)
EfmE1039_2268	COG0667	C	Predicted oxidoreductases (related to aryl-alcohol dehydrogenases)
EfmE1039_0802	COG0668	M	Small-conductance mechanosensitive channel
EfmE1039_0275	COG0669	H	Phosphopantetheine adenylyltransferase
EfmE1039_1543	COG0670	R	Integral membrane protein, interacts with FtsH
EfmE1039_1073	COG0671	I	Membrane-associated phospholipid phosphatase
EfmE1039_0223	COG0673	R	Predicted dehydrogenases and related proteins
EfmE1039_0233	COG0673	R	Predicted dehydrogenases and related proteins
EfmE1039_0580	COG0673	R	Predicted dehydrogenases and related proteins
EfmE1039_0892	COG0673	R	Predicted dehydrogenases and related proteins
EfmE1039_0944	COG0673	R	Predicted dehydrogenases and related proteins
EfmE1039_0945	COG0673	R	Predicted dehydrogenases and related proteins
EfmE1039_2395	COG0673	R	Predicted dehydrogenases and related proteins
EfmE1039_2447	COG0674; COG1013; COG1014	CCC	Pyruvate:ferredoxin oxidoreductase and related 2-oxoacid:ferredoxin oxidoreductases, alpha subunit; Pyruvate:ferredoxin oxidoreductase and related 2-oxoacid:ferredoxin oxidoreductases, beta subunit; Pyruvate:ferredoxin oxidoreductase and related 2-oxoacid:ferredoxin oxidoreductases, gamma subunit
EfmE1039_0085	COG0675	L	Transposase and inactivated derivatives
EfmE1039_2459	COG0675	L	Transposase and inactivated derivatives
EfmE1039_2568	COG0675	L	Transposase and inactivated derivatives
EfmE1039_0214	COG0679	R	Predicted permeases
EfmE1039_0009	COG0681	U	Signal peptidase I
EfmE1039_0701	COG0681	U	Signal peptidase I
EfmE1039_2064	COG0681	U	Signal peptidase I
EfmE1039_1704	COG0682	M	Prolipoprotein diacylglyceryltransferase
EfmE1039_1319	COG0687	E	Spermidine/putrescine-binding periplasmic protein
EfmE1039_2412	COG0690	U	Preprotein translocase subunit SecE
EfmE1039_1746	COG0691	O	tmRNA-binding protein
EfmE1039_1397	COG0692	L	Uracil DNA glycosylase
EfmE1039_1974	COG0693	R	Putative intracellular protease/amidase
EfmE1039_2324	COG0693	R	Putative intracellular protease/amidase
EfmE1039_1334	COG0695	O	Glutaredoxin and related proteins
EfmE1039_0530	COG0701	R	Predicted permeases
EfmE1039_0979	COG0702	MG	Predicted nucleoside-diphosphate-sugar epimerases
EfmE1039_1328	COG0702	MG	Predicted nucleoside-diphosphate-sugar epimerases
EfmE1039_1513	COG0703	E	Shikimate kinase
EfmE1039_1712	COG0704	P	Phosphate uptake regulator
EfmE1039_1299	COG0705	R	Uncharacterized membrane protein (homolog of Drosophila rhomboid)
EfmE1039_0913	COG0706	U	Preprotein translocase subunit YidC
EfmE1039_1191	COG0706	U	Preprotein translocase subunit YidC
EfmE1039_0565	COG0707	M	UDP-N-acetylglucosamine:LPS N-acetylglucosamine transferase
EfmE1039_2394	COG0708	L	Exonuclease III
EfmE1039_1461	COG0710	E	3-dehydroquinate dehydratase
EfmE1039_1743	COG0711	C	F0F1-type ATP synthase, subunit b
EfmE1039_1742	COG0712	C	F0F1-type ATP synthase, delta subunit (mitochondrial oligomycin sensitivity protein)
EfmE1039_1158	COG0714	R	MoxR-like ATPases
EfmE1039_1159	COG0714	R	MoxR-like ATPases
EfmE1039_2101	COG0715	P	ABC-type nitrate/sulfonate/bicarbonate transport systems, periplasmic components
EfmE1039_2102	COG0715	P	ABC-type nitrate/sulfonate/bicarbonate transport systems, periplasmic components
EfmE1039_0593	COG0716	C	Flavodoxins
EfmE1039_0034	COG0718	S	Uncharacterized protein conserved in bacteria
EfmE1039_1143	COG0719	O	ABC-type transport system involved in Fe-S cluster assembly, permease component
EfmE1039_1146	COG0719	O	ABC-type transport system involved in Fe-S cluster assembly, permease component
EfmE1039_2422	COG0721	J	Asp-tRNAAsn/Glu-tRNAGln amidotransferase C subunit
EfmE1039_1438	COG0726	G	Predicted xylanase/chitin deacetylase
EfmE1039_1441	COG0726	G	Predicted xylanase/chitin deacetylase
EfmE1039_1764	COG0726	G	Predicted xylanase/chitin deacetylase
EfmE1039_2456	COG0726	G	Predicted xylanase/chitin deacetylase
EfmE1039_0519	COG0730	R	Predicted permeases
EfmE1039_1387	COG0732	V	Restriction endonuclease S subunits
EfmE1039_1939	COG0732	V	Restriction endonuclease S subunits
EfmE1039_0825	COG0735	P	Fe2+/Zn2+ uptake regulation proteins
EfmE1039_1679	COG0735	P	Fe2+/Zn2+ uptake regulation proteins
EfmE1039_2025	COG0735	P	Fe2+/Zn2+ uptake regulation proteins
EfmE1039_2195	COG0736	I	Phosphopantetheinyl transferase (holo-ACP synthase)
EfmE1039_0334	COG0737	F	5'-nucleotidase/2',3'-cyclic phosphodiesterase and related esterases
EfmE1039_1492	COG0739	M	Membrane proteins related to metalloendopeptidases
EfmE1039_0064	COG0739; COG1705; COG3266	MNUS	Membrane proteins related to metalloendopeptidases; Muramidase (flagellum-specific); Uncharacterized conserved protein
EfmE1039_2533	COG0740	OU	Protease subunit of ATP-dependent Clp proteases
EfmE1039_2017	COG0741	M	Soluble lytic murein transglycosylase and related regulatory proteins (some contain LysM/invasin domains)
EfmE1039_0274	COG0742	L	N6-adenine-specific methylase
EfmE1039_0833	COG0744	M	Membrane carboxypeptidase (penicillin-binding protein)
EfmE1039_1696	COG0744	M	Membrane carboxypeptidase (penicillin-binding protein)
EfmE1039_2487	COG0744	M	Membrane carboxypeptidase (penicillin-binding protein)
EfmE1039_0360	COG0745	TK	Response regulators consisting of a CheY-like receiver domain and a winged-helix DNA-binding domain
EfmE1039_0391	COG0745	TK	Response regulators consisting of a CheY-like receiver domain and a winged-helix DNA-binding domain
EfmE1039_0900	COG0745	TK	Response regulators consisting of a CheY-like receiver domain and a winged-helix DNA-binding domain
EfmE1039_0960	COG0745	TK	Response regulators consisting of a CheY-like receiver domain and a winged-helix DNA-binding domain
EfmE1039_1443	COG0745	TK	Response regulators consisting of a CheY-like receiver domain and a winged-helix DNA-binding domain
EfmE1039_1444	COG0745	TK	Response regulators consisting of a CheY-like receiver domain and a winged-helix DNA-binding domain
EfmE1039_1455	COG0745	TK	Response regulators consisting of a CheY-like receiver domain and a winged-helix DNA-binding domain
EfmE1039_1642	COG0745	TK	Response regulators consisting of a CheY-like receiver domain and a winged-helix DNA-binding domain
EfmE1039_1643	COG0745	TK	Response regulators consisting of a CheY-like receiver domain and a winged-helix DNA-binding domain
EfmE1039_1664	COG0745	TK	Response regulators consisting of a CheY-like receiver domain and a winged-helix DNA-binding domain
EfmE1039_1791	COG0745	TK	Response regulators consisting of a CheY-like receiver domain and a winged-helix DNA-binding domain
EfmE1039_2474	COG0745	TK	Response regulators consisting of a CheY-like receiver domain and a winged-helix DNA-binding domain
EfmE1039_2119	COG0747	E	ABC-type dipeptide transport system, periplasmic component
EfmE1039_1952	COG0750	M	Predicted membrane-associated Zn-dependent proteases 1
EfmE1039_1666	COG0751	J	Glycyl-tRNA synthetase, beta subunit
EfmE1039_1667	COG0752	J	Glycyl-tRNA synthetase, alpha subunit
EfmE1039_1000	COG0756	F	dUTPase
EfmE1039_2070	COG0758	LU	Predicted Rossmann fold nucleotide-binding protein involved in DNA uptake
EfmE1039_0309	COG0759	S	Uncharacterized conserved protein
EfmE1039_1734	COG0759	S	Uncharacterized conserved protein
EfmE1039_0777	COG0760	O	Parvulin-like peptidyl-prolyl isomerase
EfmE1039_1604	COG0760	O	Parvulin-like peptidyl-prolyl isomerase
EfmE1039_1838	COG0760	O	Parvulin-like peptidyl-prolyl isomerase
EfmE1039_0571	COG0762	S	Predicted integral membrane protein
EfmE1039_0805	COG0764	I	3-hydroxymyristoyl/3-hydroxydecanoyl-(acyl carrier protein) dehydratases
EfmE1039_1994	COG0764	I	3-hydroxymyristoyl/3-hydroxydecanoyl-(acyl carrier protein) dehydratases
EfmE1039_0151	COG0765	E	ABC-type amino acid transport system, permease component
EfmE1039_0721	COG0765	E	ABC-type amino acid transport system, permease component
EfmE1039_1379	COG0765	E	ABC-type amino acid transport system, permease component
EfmE1039_1380	COG0765	E	ABC-type amino acid transport system, permease component
EfmE1039_2169	COG0765; COG0834	EET	ABC-type amino acid transport system, permease component; ABC-type amino acid transport/signal transduction systems, periplasmic component/domain
EfmE1039_2586	COG0765; COG0834	EET	ABC-type amino acid transport system, permease component; ABC-type amino acid transport/signal transduction systems, periplasmic component/domain
EfmE1039_1737	COG0766	M	UDP-N-acetylglucosamine enolpyruvyl transferase
EfmE1039_2543	COG0766	M	UDP-N-acetylglucosamine enolpyruvyl transferase
EfmE1039_0178	COG0768	M	Cell division protein FtsI/penicillin-binding protein 2
EfmE1039_0562	COG0768	M	Cell division protein FtsI/penicillin-binding protein 2
EfmE1039_1588	COG0768	M	Cell division protein FtsI/penicillin-binding protein 2
EfmE1039_0696	COG0769	M	UDP-N-acetylmuramyl tripeptide synthase
EfmE1039_2467	COG0769	M	UDP-N-acetylmuramyl tripeptide synthase
EfmE1039_2193	COG0770	M	UDP-N-acetylmuramyl pentapeptide synthase
EfmE1039_0564	COG0771	M	UDP-N-acetylmuramoylalanine-D-glutamate ligase
EfmE1039_0181	COG0772	D	Bacterial cell division membrane protein
EfmE1039_0269	COG0772	D	Bacterial cell division membrane protein
EfmE1039_1136	COG0772	D	Bacterial cell division membrane protein
EfmE1039_1541	COG0773	M	UDP-N-acetylmuramate-alanine ligase
EfmE1039_0369	COG0775	F	Nucleoside phosphorylase
EfmE1039_2045	COG0776	L	Bacterial nucleoid DNA-binding protein
EfmE1039_1996	COG0777	I	Acetyl-CoA carboxylase beta subunit
EfmE1039_0990	COG0778	C	Nitroreductase
EfmE1039_1955	COG0779	S	Uncharacterized protein conserved in bacteria
EfmE1039_0548	COG0781	K	Transcription termination factor
EfmE1039_0624	COG0782	K	Transcription elongation factor
EfmE1039_0953	COG0783	P	DNA-binding ferritin-like protein (oxidative damage protectant)
EfmE1039_1921	COG0783	P	DNA-binding ferritin-like protein (oxidative damage protectant)
EfmE1039_2196	COG0787	M	Alanine racemase
EfmE1039_0651	COG0789	K	Predicted transcriptional regulators
EfmE1039_1501	COG0789	K	Predicted transcriptional regulators
EfmE1039_2367	COG0789	K	Predicted transcriptional regulators
EfmE1039_2538	COG0789	K	Predicted transcriptional regulators
EfmE1039_1051	COG0791	M	Cell wall-associated hydrolases (invasion-associated proteins)
EfmE1039_0093	COG0793	M	Periplasmic protease
EfmE1039_1381	COG0796	M	Glutamate racemase
EfmE1039_2003	COG0799	S	Uncharacterized homolog of plant Iojap protein
EfmE1039_1395	COG0802	R	Predicted ATPase or kinase
EfmE1039_0119	COG0803	P	ABC-type metal ion transport system, periplasmic component/surface adhesin
EfmE1039_1024	COG0803	P	ABC-type metal ion transport system, periplasmic component/surface adhesin
EfmE1039_2372	COG0803	P	ABC-type metal ion transport system, periplasmic component/surface adhesin
EfmE1039_1801	COG0806	J	RimM protein, required for 16S rRNA processing
EfmE1039_2212	COG0809	J	S-adenosylmethionine:tRNA-ribosyltransferase-isomerase (queuine synthetase)
EfmE1039_2396	COG0812	M	UDP-N-acetylmuramate dehydrogenase
EfmE1039_1899	COG0813	F	Purine-nucleoside phosphorylase
EfmE1039_0521	COG0816	L	Predicted endonuclease involved in recombination (possible Holliday junction resolvase in Mycoplasmas and B. subtilis)
EfmE1039_1670	COG0818	M	Diacylglycerol kinase
EfmE1039_2557	COG0820	R	Predicted Fe-S-cluster redox enzyme
EfmE1039_1145	COG0822	C	NifU homolog involved in Fe-S cluster formation
EfmE1039_2243	COG0824	R	Predicted thioesterase
EfmE1039_0725	COG0825	I	Acetyl-CoA carboxylase alpha subunit
EfmE1039_1997	COG0825	I	Acetyl-CoA carboxylase alpha subunit
EfmE1039_0925	COG0826	O	Collagenase and related proteases
EfmE1039_0926	COG0826	O	Collagenase and related proteases
EfmE1039_1619	COG0827	L	Adenine-specific DNA methylase
EfmE1039_1678	COG0828	J	Ribosomal protein S21
EfmE1039_0152	COG0834	ET	ABC-type amino acid transport/signal transduction systems, periplasmic component/domain
EfmE1039_0723	COG0834	ET	ABC-type amino acid transport/signal transduction systems, periplasmic component/domain
EfmE1039_1378	COG0834	ET	ABC-type amino acid transport/signal transduction systems, periplasmic component/domain
EfmE1039_0672	COG0840	NT	Methyl-accepting chemotaxis protein
EfmE1039_0108	COG0841	V	Cation/multidrug efflux pump
EfmE1039_0461	COG0842	V	ABC-type multidrug transport system, permease component
EfmE1039_0462	COG0842	V	ABC-type multidrug transport system, permease component
EfmE1039_0964	COG0842	V	ABC-type multidrug transport system, permease component
EfmE1039_2171	COG0846	K	NAD-dependent protein deacetylases, SIR2 family
EfmE1039_1393	COG0847	L	DNA polymerase III, epsilon subunit and related 3'-5' exonucleases
EfmE1039_1178	COG0847; COG1199	LKL	DNA polymerase III, epsilon subunit and related 3'-5' exonucleases; Rad3-related DNA helicases
EfmE1039_0567	COG0849	D	Actin-like ATPase involved in cell division
EfmE1039_1960	COG0858	J	Ribosome-binding factor A
EfmE1039_0504	COG0860	M	N-acetylmuramoyl-L-alanine amidase
EfmE1039_1611	COG1001	F	Adenine deaminase
EfmE1039_0441	COG1011	R	Predicted hydrolase (HAD superfamily)
EfmE1039_2185	COG1011	R	Predicted hydrolase (HAD superfamily)
EfmE1039_2218	COG1012; COG1454	CC	NAD-dependent aldehyde dehydrogenases; Alcohol dehydrogenase, class IV
EfmE1039_1897	COG1015	G	Phosphopentomutase
EfmE1039_0019	COG1020	Q	Non-ribosomal peptide synthetase modules and related proteins
EfmE1039_1261	COG1023	G	Predicted 6-phosphogluconate dehydrogenase
EfmE1039_1283	COG1028	IQR	Dehydrogenases with different specificities (related to short-chain alcohol dehydrogenases)
EfmE1039_1829	COG1028	IQR	Dehydrogenases with different specificities (related to short-chain alcohol dehydrogenases)
EfmE1039_1965	COG1028	IQR	Dehydrogenases with different specificities (related to short-chain alcohol dehydrogenases)
EfmE1039_1991	COG1028	IQR	Dehydrogenases with different specificities (related to short-chain alcohol dehydrogenases)
EfmE1039_2144	COG1028	IQR	Dehydrogenases with different specificities (related to short-chain alcohol dehydrogenases)
EfmE1039_2224	COG1028	IQR	Dehydrogenases with different specificities (related to short-chain alcohol dehydrogenases)
EfmE1039_0270	COG1038	C	Pyruvate carboxylase
EfmE1039_0503	COG1039	L	Ribonuclease HIII
EfmE1039_1724	COG1040	R	Predicted amidophosphoribosyltransferases
EfmE1039_1004	COG1045	E	Serine acetyltransferase
EfmE1039_2314	COG1051	F	ADP-ribose pyrophosphatase
EfmE1039_2569	COG1051	F	ADP-ribose pyrophosphatase
EfmE1039_0215	COG1052	CHR	Lactate dehydrogenase and related dehydrogenases
EfmE1039_1763	COG1053	C	Succinate dehydrogenase/fumarate reductase, flavoprotein subunit
EfmE1039_1536	COG1054	R	Predicted sulfurtransferase
EfmE1039_1526	COG1055	P	Na+/H+ antiporter NhaD and related arsenite permeases
EfmE1039_2001	COG1057	H	Nicotinic acid mononucleotide adenylyltransferase
EfmE1039_1018	COG1058; COG1546	RR	Predicted nucleotide-utilizing enzyme related to molybdopterin-biosynthesis enzyme MoeA; Uncharacterized protein (competence- and mitomycin-induced)
EfmE1039_0942	COG1063	ER	Threonine dehydrogenase and related Zn-dependent dehydrogenases
EfmE1039_2279	COG1063	ER	Threonine dehydrogenase and related Zn-dependent dehydrogenases
EfmE1039_1001	COG1066	O	Predicted ATP-dependent serine protease
EfmE1039_0667	COG1070	G	Sugar (pentulose and hexulose) kinases
EfmE1039_0952	COG1070	G	Sugar (pentulose and hexulose) kinases
EfmE1039_0260	COG1071	C	Pyruvate/2-oxoglutarate dehydrogenase complex, dehydrogenase (E1) component, eukaryotic type, alpha subunit
EfmE1039_1886	COG1072	H	Panthothenate kinase
EfmE1039_0808	COG1073	R	Hydrolases of the alpha/beta superfamily
EfmE1039_1751	COG1073	R	Hydrolases of the alpha/beta superfamily
EfmE1039_2090	COG1073	R	Hydrolases of the alpha/beta superfamily
EfmE1039_2492	COG1073	R	Hydrolases of the alpha/beta superfamily
EfmE1039_1372	COG1074	L	ATP-dependent exoDNAse (exonuclease V) beta subunit (contains helicase and exonuclease domains)
EfmE1039_0476	COG1078	R	HD superfamily phosphohydrolases
EfmE1039_1896	COG1079	R	Uncharacterized ABC-type transport system, permease component
EfmE1039_1981	COG1080	G	Phosphoenolpyruvate-protein kinase (PTS system EI component in bacteria)
EfmE1039_0943	COG1082	G	Sugar phosphate isomerases/epimerases
EfmE1039_2491	COG1082	G	Sugar phosphate isomerases/epimerases
EfmE1039_1306	COG1087	M	UDP-glucose 4-epimerase
EfmE1039_0602	COG1088	M	dTDP-D-glucose 4,6-dehydratase
EfmE1039_0603	COG1091	M	dTDP-4-dehydrorhamnose reductase
EfmE1039_1460	COG1092	R	Predicted SAM-dependent methyltransferases
EfmE1039_0342	COG1098	J	Predicted RNA binding protein (contains ribosomal protein S1 domain)
EfmE1039_1062	COG1098	J	Predicted RNA binding protein (contains ribosomal protein S1 domain)
EfmE1039_0875	COG1101	R	ABC-type uncharacterized transport system, ATPase component
EfmE1039_0932	COG1101	R	ABC-type uncharacterized transport system, ATPase component
EfmE1039_1120	COG1104	E	Cysteine sulfinate desulfinase/cysteine desulfurase and related enzymes
EfmE1039_2518	COG1104	E	Cysteine sulfinate desulfinase/cysteine desulfurase and related enzymes
EfmE1039_1195	COG1105	G	Fructose-1-phosphate kinase and related fructose-6-phosphate kinase (PfkB)
EfmE1039_2427	COG1105	G	Fructose-1-phosphate kinase and related fructose-6-phosphate kinase (PfkB)
EfmE1039_0120	COG1108	P	ABC-type Mn2+/Zn2+ transport systems, permease components
EfmE1039_1026	COG1108	P	ABC-type Mn2+/Zn2+ transport systems, permease components
EfmE1039_0109	COG1109	G	Phosphomannomutase
EfmE1039_1683	COG1109	G	Phosphomannomutase
EfmE1039_2444	COG1109	G	Phosphomannomutase
EfmE1039_0122	COG1113	E	Gamma-aminobutyrate permease and related permeases
EfmE1039_1424	COG1113	E	Gamma-aminobutyrate permease and related permeases
EfmE1039_2167	COG1113	E	Gamma-aminobutyrate permease and related permeases
EfmE1039_2289	COG1113	E	Gamma-aminobutyrate permease and related permeases
EfmE1039_1676	COG1114	E	Branched-chain amino acid permeases
EfmE1039_2165	COG1114	E	Branched-chain amino acid permeases
EfmE1039_2104	COG1116	P	ABC-type nitrate/sulfonate/bicarbonate transport system, ATPase component
EfmE1039_1713	COG1117	P	ABC-type phosphate transport system, ATPase component
EfmE1039_1714	COG1117	P	ABC-type phosphate transport system, ATPase component
EfmE1039_1295	COG1120	PH	ABC-type cobalamin/Fe3+-siderophores transport systems, ATPase components
EfmE1039_0121	COG1121	P	ABC-type Mn/Zn transport systems, ATPase component
EfmE1039_1025	COG1121	P	ABC-type Mn/Zn transport systems, ATPase component
EfmE1039_1254	COG1122	P	ABC-type cobalt transport system, ATPase component
EfmE1039_1255	COG1122	P	ABC-type cobalt transport system, ATPase component
EfmE1039_2098	COG1125	E	ABC-type proline/glycine betaine transport systems, ATPase components
EfmE1039_2211	COG1125	E	ABC-type proline/glycine betaine transport systems, ATPase components
EfmE1039_0722	COG1126	E	ABC-type polar amino acid transport system, ATPase component
EfmE1039_1377	COG1126	E	ABC-type polar amino acid transport system, ATPase component
EfmE1039_2168	COG1126	E	ABC-type polar amino acid transport system, ATPase component
EfmE1039_2587	COG1126	E	ABC-type polar amino acid transport system, ATPase component
EfmE1039_0150	COG1129	G	ABC-type sugar transport system, ATPase component
EfmE1039_0255	COG1129	G	ABC-type sugar transport system, ATPase component
EfmE1039_0460	COG1131	V	ABC-type multidrug transport system, ATPase component
EfmE1039_0958	COG1131	V	ABC-type multidrug transport system, ATPase component
EfmE1039_0963	COG1131	V	ABC-type multidrug transport system, ATPase component
EfmE1039_1411	COG1131	V	ABC-type multidrug transport system, ATPase component
EfmE1039_1607	COG1131	V	ABC-type multidrug transport system, ATPase component
EfmE1039_2348	COG1131	V	ABC-type multidrug transport system, ATPase component
EfmE1039_0202	COG1132	V	ABC-type multidrug transport system, ATPase and permease components
EfmE1039_0203	COG1132	V	ABC-type multidrug transport system, ATPase and permease components
EfmE1039_0680	COG1132	V	ABC-type multidrug transport system, ATPase and permease components
EfmE1039_0681	COG1132	V	ABC-type multidrug transport system, ATPase and permease components
EfmE1039_1347	COG1132	V	ABC-type multidrug transport system, ATPase and permease components
EfmE1039_1348	COG1132	V	ABC-type multidrug transport system, ATPase and permease components
EfmE1039_1499	COG1132	V	ABC-type multidrug transport system, ATPase and permease components
EfmE1039_1500	COG1132	V	ABC-type multidrug transport system, ATPase and permease components
EfmE1039_1690	COG1132	V	ABC-type multidrug transport system, ATPase and permease components
EfmE1039_1691	COG1132	V	ABC-type multidrug transport system, ATPase and permease components
EfmE1039_2489	COG1132	V	ABC-type multidrug transport system, ATPase and permease components
EfmE1039_2490	COG1132	V	ABC-type multidrug transport system, ATPase and permease components
EfmE1039_2529	COG1132	V	ABC-type multidrug transport system, ATPase and permease components
EfmE1039_2530	COG1132	V	ABC-type multidrug transport system, ATPase and permease components
EfmE1039_0607	COG1134	GM	ABC-type polysaccharide/polyol phosphate transport system, ATPase component
EfmE1039_1139	COG1135	P	ABC-type metal ion transport system, ATPase component
EfmE1039_1430	COG1135	P	ABC-type metal ion transport system, ATPase component
EfmE1039_0022	COG1136	V	ABC-type antimicrobial peptide transport system, ATPase component
EfmE1039_0319	COG1136	V	ABC-type antimicrobial peptide transport system, ATPase component
EfmE1039_0433	COG1136	V	ABC-type antimicrobial peptide transport system, ATPase component
EfmE1039_0506	COG1136	V	ABC-type antimicrobial peptide transport system, ATPase component
EfmE1039_0776	COG1136	V	ABC-type antimicrobial peptide transport system, ATPase component
EfmE1039_0898	COG1136	V	ABC-type antimicrobial peptide transport system, ATPase component
EfmE1039_1641	COG1136	V	ABC-type antimicrobial peptide transport system, ATPase component
EfmE1039_1653	COG1136	V	ABC-type antimicrobial peptide transport system, ATPase component
EfmE1039_2038	COG1141	C	Ferredoxin
EfmE1039_0186	COG1154	HI	Deoxyxylulose-5-phosphate synthase
EfmE1039_0487	COG1155	C	Archaeal/vacuolar-type H+-ATPase subunit A
EfmE1039_0486	COG1156	C	Archaeal/vacuolar-type H+-ATPase subunit B
EfmE1039_2544	COG1158	K	Transcription termination factor
EfmE1039_1669	COG1159	R	GTPase
EfmE1039_2044	COG1160	R	Predicted GTPases
EfmE1039_1999	COG1161	R	Predicted GTPases
EfmE1039_2068	COG1161	R	Predicted GTPases
EfmE1039_1045	COG1162	R	Predicted GTPases
EfmE1039_0445	COG1164	E	Oligoendopeptidase F
EfmE1039_1052	COG1164	E	Oligoendopeptidase F
EfmE1039_0259	COG1167	KE	Transcriptional regulators containing a DNA-binding HTH domain and an aminotransferase domain (MocR family) and their eukaryotic orthologs
EfmE1039_0482	COG1167	KE	Transcriptional regulators containing a DNA-binding HTH domain and an aminotransferase domain (MocR family) and their eukaryotic orthologs
EfmE1039_0341	COG1168	E	Bifunctional PLP-dependent enzyme with beta-cystathionase and maltose regulon repressor activities
EfmE1039_2118	COG1173	EP	ABC-type dipeptide/oligopeptide/nickel transport systems, permease components
EfmE1039_2565	COG1173	EP	ABC-type dipeptide/oligopeptide/nickel transport systems, permease components
EfmE1039_2208	COG1174	E	ABC-type proline/glycine betaine transport systems, permease component
EfmE1039_2210	COG1174	E	ABC-type proline/glycine betaine transport systems, permease component
EfmE1039_2097	COG1174; COG1732	EM	ABC-type proline/glycine betaine transport systems, permease component; Periplasmic glycine betaine/choline-binding (lipo)protein of an ABC-type transport system (osmoprotectant binding protein)
EfmE1039_0159	COG1175	G	ABC-type sugar transport systems, permease components
EfmE1039_0229	COG1175	G	ABC-type sugar transport systems, permease components
EfmE1039_0658	COG1175	G	ABC-type sugar transport systems, permease components
EfmE1039_0940	COG1175	G	ABC-type sugar transport systems, permease components
EfmE1039_1522	COG1175	G	ABC-type sugar transport systems, permease components
EfmE1039_1523	COG1175	G	ABC-type sugar transport systems, permease components
EfmE1039_1591	COG1175	G	ABC-type sugar transport systems, permease components
EfmE1039_1321	COG1176	E	ABC-type spermidine/putrescine transport system, permease component I
EfmE1039_1320	COG1177	E	ABC-type spermidine/putrescine transport system, permease component II
EfmE1039_2083	COG1180	O	Pyruvate-formate lyase-activating enzyme
EfmE1039_2192	COG1181	M	D-alanine-D-alanine ligase and related ATP-grasp enzymes
EfmE1039_2125	COG1181; COG2918	MH	D-alanine-D-alanine ligase and related ATP-grasp enzymes; DNA-binding protein H-NS
EfmE1039_0677	COG1182	I	Acyl carrier protein phosphodiesterase
EfmE1039_2176	COG1185	J	Polyribonucleotide nucleotidyltransferase (polynucleotide phosphorylase)
EfmE1039_1721	COG1186	J	Protein chain release factor B
EfmE1039_2031	COG1187	J	16S rRNA uridine-516 pseudouridylate synthase and related pseudouridylate synthases
EfmE1039_2184	COG1187	J	16S rRNA uridine-516 pseudouridylate synthase and related pseudouridylate synthases
EfmE1039_2470	COG1187	J	16S rRNA uridine-516 pseudouridylate synthase and related pseudouridylate synthases
EfmE1039_1060	COG1188	J	Ribosome-associated heat shock protein implicated in the recycling of the 50S subunit (S4 paralog)
EfmE1039_0553	COG1189	J	Predicted rRNA methylase
EfmE1039_1068	COG1190	J	Lysyl-tRNA synthetase (class II)
EfmE1039_0907	COG1192	D	ATPases involved in chromosome partitioning
EfmE1039_1931	COG1192	D	ATPases involved in chromosome partitioning
EfmE1039_0500	COG1193	L	Mismatch repair ATPase (MutS family)
EfmE1039_2330	COG1193	L	Mismatch repair ATPase (MutS family)
EfmE1039_0642	COG1194	L	A/G-specific DNA glycosylase
EfmE1039_0919	COG1195	L	Recombinational DNA repair ATPase (RecF pathway)
EfmE1039_0066	COG1196	D	Chromosome segregation ATPases
EfmE1039_2122	COG1196	D	Chromosome segregation ATPases
EfmE1039_1058	COG1197	LK	Transcription-repair coupling factor (superfamily II helicase)
EfmE1039_1039	COG1198	L	Primosomal protein N' (replication factor Y) - superfamily II helicase
EfmE1039_1402	COG1198	L	Primosomal protein N' (replication factor Y) - superfamily II helicase
EfmE1039_0293	COG1199	KL	Rad3-related DNA helicases
EfmE1039_2112	COG1200	LK	RecG-like helicase
EfmE1039_2072	COG1206	J	NAD(FAD)-utilizing enzyme possibly involved in translation
EfmE1039_1028	COG1207	M	N-acetylglucosamine-1-phosphate uridyltransferase (contains nucleotidyltransferase and I-patch acetyltransferase domains)
EfmE1039_0600	COG1209	M	dTDP-glucose pyrophosphorylase
EfmE1039_0425	COG1210	M	UDP-glucose pyrophosphorylase
EfmE1039_1702	COG1210	M	UDP-glucose pyrophosphorylase
EfmE1039_1309	COG1214	O	Inactive homolog of metal-dependent proteases, putative molecular chaperone
EfmE1039_2339	COG1215	M	Glycosyltransferases, probably involved in cell wall biogenesis
EfmE1039_0597	COG1216	R	Predicted glycosyltransferases
EfmE1039_0043	COG1217	T	Predicted membrane GTPase involved in stress response
EfmE1039_0266	COG1217	T	Predicted membrane GTPase involved in stress response
EfmE1039_2434	COG1219	O	ATP-dependent protease Clp, ATPase subunit
EfmE1039_0732	COG1219; COG4548	OP	ATP-dependent protease Clp, ATPase subunit; Nitric oxide reductase activation protein
EfmE1039_2075	COG1220	O	ATP-dependent protease HslVU (ClpYQ), ATPase subunit
EfmE1039_0001	COG1221; COG3933	KTK	Transcriptional regulators containing an AAA-type ATPase domain and a DNA-binding domain; Uncharacterized protein conserved in bacteria
EfmE1039_0582	COG1221; COG3933	KTK	Transcriptional regulators containing an AAA-type ATPase domain and a DNA-binding domain; Uncharacterized protein conserved in bacteria
EfmE1039_1351	COG1221; COG3933	KTK	Transcriptional regulators containing an AAA-type ATPase domain and a DNA-binding domain; Uncharacterized protein conserved in bacteria
EfmE1039_2084	COG1227	C	Inorganic pyrophosphatase/exopolyphosphatase
EfmE1039_0632	COG1230	P	Co/Zn/Cd efflux system component
EfmE1039_0013	COG1234	R	Metal-dependent hydrolases of the beta-lactamase superfamily III
EfmE1039_0814	COG1234	R	Metal-dependent hydrolases of the beta-lactamase superfamily III
EfmE1039_0395	COG1235	R	Metal-dependent hydrolases of the beta-lactamase superfamily I
EfmE1039_1074	COG1242	R	Predicted Fe-S oxidoreductase
EfmE1039_0105	COG1249	C	Pyruvate/2-oxoglutarate dehydrogenase complex, dihydrolipoamide dehydrogenase (E3) component, and related enzymes
EfmE1039_0263	COG1249	C	Pyruvate/2-oxoglutarate dehydrogenase complex, dihydrolipoamide dehydrogenase (E3) component, and related enzymes
EfmE1039_0924	COG1249	C	Pyruvate/2-oxoglutarate dehydrogenase complex, dihydrolipoamide dehydrogenase (E3) component, and related enzymes
EfmE1039_2099	COG1249	C	Pyruvate/2-oxoglutarate dehydrogenase complex, dihydrolipoamide dehydrogenase (E3) component, and related enzymes
EfmE1039_0646	COG1253	R	Hemolysins and related proteins containing CBS domains
EfmE1039_2179	COG1253	R	Hemolysins and related proteins containing CBS domains
EfmE1039_1190	COG1254	C	Acylphosphatases
EfmE1039_2283	COG1256	N	Flagellar hook-associated protein
EfmE1039_1218	COG1263	G	Phosphotransferase system IIC components, glucose/maltose/N-acetylglucosamine-specific
EfmE1039_0428	COG1263; COG1264	GG	Phosphotransferase system IIC components, glucose/maltose/N-acetylglucosamine-specific; Phosphotransferase system IIB components
EfmE1039_1217	COG1263; COG1264	GG	Phosphotransferase system IIC components, glucose/maltose/N-acetylglucosamine-specific; Phosphotransferase system IIB components
EfmE1039_0788	COG1263; COG1264; COG2190	GGG	Phosphotransferase system IIC components, glucose/maltose/N-acetylglucosamine-specific; Phosphotransferase system IIB components; Phosphotransferase system IIA components
EfmE1039_0981	COG1263; COG1264; COG2190	GGG	Phosphotransferase system IIC components, glucose/maltose/N-acetylglucosamine-specific; Phosphotransferase system IIB components; Phosphotransferase system IIA components
EfmE1039_1415	COG1263; COG1264; COG2190	GGG	Phosphotransferase system IIC components, glucose/maltose/N-acetylglucosamine-specific; Phosphotransferase system IIB components; Phosphotransferase system IIA components
EfmE1039_1688	COG1263; COG1264; COG2190	GGG	Phosphotransferase system IIC components, glucose/maltose/N-acetylglucosamine-specific; Phosphotransferase system IIB components; Phosphotransferase system IIA components
EfmE1039_1846	COG1263; COG1264; COG2190	GGG	Phosphotransferase system IIC components, glucose/maltose/N-acetylglucosamine-specific; Phosphotransferase system IIB components; Phosphotransferase system IIA components
EfmE1039_2156	COG1263; COG1264; COG2190	GGG	Phosphotransferase system IIC components, glucose/maltose/N-acetylglucosamine-specific; Phosphotransferase system IIB components; Phosphotransferase system IIA components
EfmE1039_2359	COG1263; COG1264; COG2190	GGG	Phosphotransferase system IIC components, glucose/maltose/N-acetylglucosamine-specific; Phosphotransferase system IIB components; Phosphotransferase system IIA components
EfmE1039_2255	COG1263; COG2190	GG	Phosphotransferase system IIC components, glucose/maltose/N-acetylglucosamine-specific; Phosphotransferase system IIA components
EfmE1039_2502	COG1263; COG2190	GG	Phosphotransferase system IIC components, glucose/maltose/N-acetylglucosamine-specific; Phosphotransferase system IIA components
EfmE1039_0398	COG1266	R	Predicted metal-dependent membrane protease
EfmE1039_0338	COG1267	I	Phosphatidylglycerophosphatase A and related proteins
EfmE1039_2146	COG1268	R	Uncharacterized conserved protein
EfmE1039_0492	COG1269	C	Archaeal/vacuolar-type H+-ATPase subunit I
EfmE1039_2058	COG1272	R	Predicted membrane protein, hemolysin III homolog
EfmE1039_1134	COG1275	P	Tellurite resistance protein and related permeases
EfmE1039_0959	COG1277	R	ABC-type transport system involved in multi-copper enzyme maturation, permease component
EfmE1039_1412	COG1277	R	ABC-type transport system involved in multi-copper enzyme maturation, permease component
EfmE1039_0635	COG1278	K	Cold shock proteins
EfmE1039_0782	COG1278	K	Cold shock proteins
EfmE1039_0852	COG1278	K	Cold shock proteins
EfmE1039_1179	COG1278	K	Cold shock proteins
EfmE1039_1269	COG1278	K	Cold shock proteins
EfmE1039_1479	COG1278	K	Cold shock proteins
EfmE1039_1593	COG1278	K	Cold shock proteins
EfmE1039_2526	COG1278	K	Cold shock proteins
EfmE1039_1066	COG1281	O	Disulfide bond chaperones of the HSP33 family
EfmE1039_0162	COG1284	S	Uncharacterized conserved protein
EfmE1039_0200	COG1284	S	Uncharacterized conserved protein
EfmE1039_0295	COG1284	S	Uncharacterized conserved protein
EfmE1039_2049	COG1284	S	Uncharacterized conserved protein
EfmE1039_2094	COG1284	S	Uncharacterized conserved protein
EfmE1039_2468	COG1284	S	Uncharacterized conserved protein
EfmE1039_1330	COG1285	S	Uncharacterized membrane protein
EfmE1039_0501	COG1286	R	Uncharacterized membrane protein, required for colicin V production
EfmE1039_0316	COG1288	S	Predicted membrane protein
EfmE1039_2035	COG1288	S	Predicted membrane protein
EfmE1039_0871	COG1293	K	Predicted RNA-binding protein homologous to eukaryotic snRNP
EfmE1039_0595	COG1295	S	Predicted membrane protein
EfmE1039_0727	COG1296	E	Predicted branched-chain amino acid permease (azaleucine resistance)
EfmE1039_0969	COG1296	E	Predicted branched-chain amino acid permease (azaleucine resistance)
EfmE1039_0791	COG1299	G	Phosphotransferase system, fructose-specific IIC component
EfmE1039_1194	COG1299; COG1445	GG	Phosphotransferase system, fructose-specific IIC component; Phosphotransferase system fructose-specific component IIB
EfmE1039_1595	COG1299; COG1445	GG	Phosphotransferase system, fructose-specific IIC component; Phosphotransferase system fructose-specific component IIB
EfmE1039_2547	COG1299; COG1445	GG	Phosphotransferase system, fructose-specific IIC component; Phosphotransferase system fructose-specific component IIB
EfmE1039_2426	COG1299; COG1445; COG1762	GGGT	Phosphotransferase system, fructose-specific IIC component; Phosphotransferase system fructose-specific component IIB; Phosphotransferase system mannitol/fructose-specific IIA domain (Ntr-type)
EfmE1039_1841	COG1300	S	Uncharacterized membrane protein
EfmE1039_0193	COG1302	S	Uncharacterized protein conserved in bacteria
EfmE1039_0547	COG1302	S	Uncharacterized protein conserved in bacteria
EfmE1039_1286	COG1302	S	Uncharacterized protein conserved in bacteria
EfmE1039_2110	COG1302	S	Uncharacterized protein conserved in bacteria
EfmE1039_0514	COG1304	C	L-lactate dehydrogenase (FMN-dependent) and related alpha-hydroxy acid dehydrogenases
EfmE1039_2225	COG1304	C	L-lactate dehydrogenase (FMN-dependent) and related alpha-hydroxy acid dehydrogenases
EfmE1039_2409	COG1304	C	L-lactate dehydrogenase (FMN-dependent) and related alpha-hydroxy acid dehydrogenases
EfmE1039_1162	COG1305	E	Transglutaminase-like enzymes, putative cysteine proteases
EfmE1039_1163	COG1305	E	Transglutaminase-like enzymes, putative cysteine proteases
EfmE1039_0390	COG1307	S	Uncharacterized protein conserved in bacteria
EfmE1039_0730	COG1307	S	Uncharacterized protein conserved in bacteria
EfmE1039_1873	COG1307	S	Uncharacterized protein conserved in bacteria
EfmE1039_2059	COG1307	S	Uncharacterized protein conserved in bacteria
EfmE1039_0102	COG1309	K	Transcriptional regulator
EfmE1039_0204	COG1309	K	Transcriptional regulator
EfmE1039_0329	COG1309	K	Transcriptional regulator
EfmE1039_0505	COG1309	K	Transcriptional regulator
EfmE1039_0592	COG1309	K	Transcriptional regulator
EfmE1039_0679	COG1309	K	Transcriptional regulator
EfmE1039_0897	COG1309	K	Transcriptional regulator
EfmE1039_1128	COG1309	K	Transcriptional regulator
EfmE1039_1476	COG1309	K	Transcriptional regulator
EfmE1039_2161	COG1309	K	Transcriptional regulator
EfmE1039_2349	COG1309	K	Transcriptional regulator
EfmE1039_0169	COG1312	G	D-mannonate dehydratase
EfmE1039_1749	COG1314	U	Preprotein translocase subunit SecG
EfmE1039_0179	COG1316	K	Transcriptional regulator
EfmE1039_0180	COG1316	K	Transcriptional regulator
EfmE1039_0637	COG1316	K	Transcriptional regulator
EfmE1039_0877	COG1316	K	Transcriptional regulator
EfmE1039_1440	COG1316	K	Transcriptional regulator
EfmE1039_1529	COG1316	K	Transcriptional regulator
EfmE1039_0576	COG1321	K	Mn-dependent transcriptional regulator
EfmE1039_2005	COG1323	R	Predicted nucleotidyltransferase
EfmE1039_1548	COG1327	K	Predicted transcriptional regulator, consists of a Zn-ribbon and ATP-cone domains
EfmE1039_0023	COG1328	F	Oxygen-sensitive ribonucleoside-triphosphate reductase
EfmE1039_0103	COG1335	Q	Amidases related to nicotinamidase
EfmE1039_0370	COG1335	Q	Amidases related to nicotinamidase
EfmE1039_0432	COG1335	Q	Amidases related to nicotinamidase
EfmE1039_1277	COG1335	Q	Amidases related to nicotinamidase
EfmE1039_2141	COG1346	M	Putative effector of murein hydrolase
EfmE1039_0069	COG1349	KG	Transcriptional regulators of sugar metabolism
EfmE1039_1209	COG1349	KG	Transcriptional regulators of sugar metabolism
EfmE1039_2428	COG1349	KG	Transcriptional regulators of sugar metabolism
EfmE1039_2549	COG1349	KG	Transcriptional regulators of sugar metabolism
EfmE1039_2550	COG1349	KG	Transcriptional regulators of sugar metabolism
EfmE1039_2029	COG1354	S	Uncharacterized conserved protein
EfmE1039_0714	COG1357	S	Uncharacterized low-complexity proteins
EfmE1039_2231	COG1357	S	Uncharacterized low-complexity proteins
EfmE1039_1958	COG1358	J	Ribosomal protein HS6-type (S12/L30/L7a)
EfmE1039_2461	COG1359	S	Uncharacterized conserved protein
EfmE1039_0015	COG1363	G	Cellulase M and related proteins
EfmE1039_2248	COG1363	G	Cellulase M and related proteins
EfmE1039_0140	COG1368	M	Phosphoglycerol transferase and related proteins, alkaline phosphatase superfamily
EfmE1039_0671	COG1368	M	Phosphoglycerol transferase and related proteins, alkaline phosphatase superfamily
EfmE1039_1436	COG1368	M	Phosphoglycerol transferase and related proteins, alkaline phosphatase superfamily
EfmE1039_1459	COG1368	M	Phosphoglycerol transferase and related proteins, alkaline phosphatase superfamily
EfmE1039_1055	COG1376	S	Uncharacterized protein conserved in bacteria
EfmE1039_2140	COG1380	R	Putative effector of murein hydrolase LrgA
EfmE1039_1668	COG1381	L	Recombinational DNA repair protein (RecF pathway)
EfmE1039_1632	COG1385	S	Uncharacterized protein conserved in bacteria
EfmE1039_2030	COG1386	K	Predicted transcriptional regulator containing the HTH domain
EfmE1039_2498	COG1388	M	FOG: LysM repeat
EfmE1039_1072	COG1388; COG1705	MNU	FOG: LysM repeat; Muramidase (flagellum-specific)
EfmE1039_1486	COG1388; COG3757	MM	FOG: LysM repeat; Phage terminase, small subunit
EfmE1039_0442	COG1393	P	Arsenate reductase and related proteins, glutaredoxin family
EfmE1039_1137	COG1393	P	Arsenate reductase and related proteins, glutaredoxin family
EfmE1039_1772	COG1393	P	Arsenate reductase and related proteins, glutaredoxin family
EfmE1039_2383	COG1393	P	Arsenate reductase and related proteins, glutaredoxin family
EfmE1039_2384	COG1393	P	Arsenate reductase and related proteins, glutaredoxin family
EfmE1039_0485	COG1394	C	Archaeal/vacuolar-type H+-ATPase subunit D
EfmE1039_0092	COG1396	K	Predicted transcriptional regulators
EfmE1039_0212	COG1396	K	Predicted transcriptional regulators
EfmE1039_0405	COG1396	K	Predicted transcriptional regulators
EfmE1039_1210	COG1396	K	Predicted transcriptional regulators
EfmE1039_1273	COG1396	K	Predicted transcriptional regulators
EfmE1039_1323	COG1396	K	Predicted transcriptional regulators
EfmE1039_1435	COG1396	K	Predicted transcriptional regulators
EfmE1039_1572	COG1396	K	Predicted transcriptional regulators
EfmE1039_1573	COG1396	K	Predicted transcriptional regulators
EfmE1039_1882	COG1396	K	Predicted transcriptional regulators
EfmE1039_1883	COG1396	K	Predicted transcriptional regulators
EfmE1039_2442	COG1396	K	Predicted transcriptional regulators
EfmE1039_0774	COG1396; COG5294	KS	Predicted transcriptional regulators; Uncharacterized protein conserved in bacteria
EfmE1039_0854	COG1399	R	Predicted metal-binding, possibly nucleic acid-binding protein
EfmE1039_1661	COG1399	R	Predicted metal-binding, possibly nucleic acid-binding protein
EfmE1039_1933	COG1404	O	Subtilisin-like serine proteases
EfmE1039_2133	COG1409	R	Predicted phosphohydrolases
EfmE1039_2332	COG1416	S	Uncharacterized conserved protein
EfmE1039_0839	COG1418	R	Predicted HD superfamily hydrolase
EfmE1039_1020	COG1418	R	Predicted HD superfamily hydrolase
EfmE1039_1188	COG1418	R	Predicted HD superfamily hydrolase
EfmE1039_0137	COG1420	K	Transcriptional regulator of heat shock gene
EfmE1039_1015	COG1426	S	Uncharacterized protein conserved in bacteria
EfmE1039_0795	COG1428	F	Deoxynucleoside kinases
EfmE1039_2229	COG1428	F	Deoxynucleoside kinases
EfmE1039_2379	COG1428	F	Deoxynucleoside kinases
EfmE1039_1185	COG1434	S	Uncharacterized conserved protein
EfmE1039_1540	COG1434	S	Uncharacterized conserved protein
EfmE1039_0704	COG1435	F	Thymidine kinase
EfmE1039_0488	COG1436	C	Archaeal/vacuolar-type H+-ATPase subunit F
EfmE1039_0110	COG1438	K	Arginine repressor
EfmE1039_0554	COG1438	K	Arginine repressor
EfmE1039_1945	COG1438	K	Arginine repressor
EfmE1039_0583	COG1440	G	Phosphotransferase system cellobiose-specific component IIB
EfmE1039_1726	COG1440	G	Phosphotransferase system cellobiose-specific component IIB
EfmE1039_1817	COG1440	G	Phosphotransferase system cellobiose-specific component IIB
EfmE1039_2273	COG1440	G	Phosphotransferase system cellobiose-specific component IIB
EfmE1039_2462	COG1440	G	Phosphotransferase system cellobiose-specific component IIB
EfmE1039_1279	COG1442	M	Lipopolysaccharide biosynthesis proteins, LPS:glycosyltransferases
EfmE1039_1280	COG1442	M	Lipopolysaccharide biosynthesis proteins, LPS:glycosyltransferases
EfmE1039_0584	COG1447	G	Phosphotransferase system cellobiose-specific component IIA
EfmE1039_1819	COG1447	G	Phosphotransferase system cellobiose-specific component IIA
EfmE1039_2274	COG1447	G	Phosphotransferase system cellobiose-specific component IIA
EfmE1039_2464	COG1447	G	Phosphotransferase system cellobiose-specific component IIA
EfmE1039_0397	COG1455	G	Phosphotransferase system cellobiose-specific component IIC
EfmE1039_0585	COG1455	G	Phosphotransferase system cellobiose-specific component IIC
EfmE1039_0972	COG1455	G	Phosphotransferase system cellobiose-specific component IIC
EfmE1039_1214	COG1455	G	Phosphotransferase system cellobiose-specific component IIC
EfmE1039_1766	COG1455	G	Phosphotransferase system cellobiose-specific component IIC
EfmE1039_1818	COG1455	G	Phosphotransferase system cellobiose-specific component IIC
EfmE1039_2271	COG1455	G	Phosphotransferase system cellobiose-specific component IIC
EfmE1039_2275	COG1455	G	Phosphotransferase system cellobiose-specific component IIC
EfmE1039_2466	COG1455	G	Phosphotransferase system cellobiose-specific component IIC
EfmE1039_1613	COG1459	NU	Type II secretory pathway, component PulF
EfmE1039_1091	COG1461	R	Predicted kinase related to dihydroxyacetone kinase
EfmE1039_2111	COG1461	R	Predicted kinase related to dihydroxyacetone kinase
EfmE1039_1141	COG1464	P	ABC-type metal ion transport system, periplasmic component/surface antigen
EfmE1039_1428	COG1464	P	ABC-type metal ion transport system, periplasmic component/surface antigen
EfmE1039_0283	COG1466	L	DNA polymerase III, delta subunit
EfmE1039_1427	COG1473	R	Metal-dependent amidase/aminoacylase/carboxypeptidase
EfmE1039_1854	COG1473	R	Metal-dependent amidase/aminoacylase/carboxypeptidase
EfmE1039_0906	COG1475	K	Predicted transcriptional regulators
EfmE1039_1672	COG1480	R	Predicted membrane-associated HD superfamily hydrolase
EfmE1039_1673	COG1480	R	Predicted membrane-associated HD superfamily hydrolase
EfmE1039_2579	COG1481	S	Uncharacterized protein conserved in bacteria
EfmE1039_0685	COG1482	G	Phosphomannose isomerase
EfmE1039_1550	COG1484	L	DNA replication protein
EfmE1039_1216	COG1486	G	Alpha-galactosidases/6-phospho-beta-glucosidases, family 4 of glycosyl hydrolases
EfmE1039_1686	COG1486	G	Alpha-galactosidases/6-phospho-beta-glucosidases, family 4 of glycosyl hydrolases
EfmE1039_0653	COG1488	H	Nicotinic acid phosphoribosyltransferase
EfmE1039_0579	COG1489	R	DNA-binding protein, stimulates sugar fermentation
EfmE1039_1634	COG1490	J	D-Tyr-tRNAtyr deacylase
EfmE1039_1705	COG1493	T	Serine kinase of the HPr protein, regulates carbohydrate metabolism
EfmE1039_1718	COG1502	I	Phosphatidylserine/phosphatidylglycerophosphate/cardiolipin synthases and related enzymes
EfmE1039_1775	COG1502	I	Phosphatidylserine/phosphatidylglycerophosphate/cardiolipin synthases and related enzymes
EfmE1039_1783	COG1508	K	DNA-directed RNA polymerase specialized sigma subunit, sigma54 homolog
EfmE1039_2455	COG1508	K	DNA-directed RNA polymerase specialized sigma subunit, sigma54 homolog
EfmE1039_2201	COG1511	S	Predicted membrane protein
EfmE1039_0038	COG1512	R	Beta-propeller domains of methanol dehydrogenase type
EfmE1039_0489	COG1527	C	Archaeal/vacuolar-type H+-ATPase subunit C
EfmE1039_2000	COG1534	J	Predicted RNA-binding protein containing KH domain, possibly ribosomal protein
EfmE1039_1723	COG1544	J	Ribosome-associated protein Y (PSrp-1)
EfmE1039_0946	COG1554	G	Trehalose and maltose hydrolases (possible phosphorylases)
EfmE1039_2358	COG1554	G	Trehalose and maltose hydrolases (possible phosphorylases)
EfmE1039_0278	COG1555	L	DNA uptake protein and related DNA-binding proteins
EfmE1039_0623	COG1559	R	Predicted periplasmic solute-binding protein
EfmE1039_1034	COG1561	S	Uncharacterized stress-induced protein
EfmE1039_1047	COG1564	H	Thiamine pyrophosphokinase
EfmE1039_0524	COG1566	V	Multidrug resistance efflux pump
EfmE1039_0550	COG1570	L	Exonuclease VII, large subunit
EfmE1039_0005	COG1573	L	Uracil-DNA glycosylase
EfmE1039_0053	COG1575	H	1,4-dihydroxy-2-naphthoate octaprenyltransferase
EfmE1039_2253	COG1576	S	Uncharacterized conserved protein
EfmE1039_2226	COG1577	I	Mevalonate kinase
EfmE1039_2228	COG1577	I	Mevalonate kinase
EfmE1039_0566	COG1589	M	Cell division septal protein
EfmE1039_2222	COG1593	G	TRAP-type C4-dicarboxylate transport system, large permease component
EfmE1039_0472	COG1595	K	DNA-directed RNA polymerase specialized sigma subunit, sigma24 homolog
EfmE1039_0746	COG1595	K	DNA-directed RNA polymerase specialized sigma subunit, sigma24 homolog
EfmE1039_1009	COG1595	K	DNA-directed RNA polymerase specialized sigma subunit, sigma24 homolog
EfmE1039_0463	COG1597	IR	Sphingosine kinase and enzymes related to eukaryotic diacylglycerol kinase
EfmE1039_0778	COG1597	IR	Sphingosine kinase and enzymes related to eukaryotic diacylglycerol kinase
EfmE1039_1555	COG1597	IR	Sphingosine kinase and enzymes related to eukaryotic diacylglycerol kinase
EfmE1039_2419	COG1597	IR	Sphingosine kinase and enzymes related to eukaryotic diacylglycerol kinase
EfmE1039_0117	COG1600	C	Uncharacterized Fe-S protein
EfmE1039_0431	COG1609	K	Transcriptional regulators
EfmE1039_0650	COG1609	K	Transcriptional regulators
EfmE1039_0664	COG1609	K	Transcriptional regulators
EfmE1039_0798	COG1609	K	Transcriptional regulators
EfmE1039_0937	COG1609	K	Transcriptional regulators
EfmE1039_1308	COG1609	K	Transcriptional regulators
EfmE1039_1504	COG1609	K	Transcriptional regulators
EfmE1039_1698	COG1609	K	Transcriptional regulators
EfmE1039_1820	COG1609	K	Transcriptional regulators
EfmE1039_1844	COG1609	K	Transcriptional regulators
EfmE1039_1889	COG1609	K	Transcriptional regulators
EfmE1039_2091	COG1609	K	Transcriptional regulators
EfmE1039_2355	COG1609	K	Transcriptional regulators
EfmE1039_2482	COG1609	K	Transcriptional regulators
EfmE1039_1677	COG1610	S	Uncharacterized conserved protein
EfmE1039_0793	COG1611	R	Predicted Rossmann fold nucleotide-binding protein
EfmE1039_1971	COG1619	V	Uncharacterized proteins, homologs of microcin C7 resistance protein MccF
EfmE1039_1845	COG1621	G	Beta-fructosidases (levanase/invertase)
EfmE1039_2446	COG1624	S	Uncharacterized conserved protein
EfmE1039_0698	COG1636	S	Uncharacterized protein conserved in bacteria
EfmE1039_2220	COG1638	G	TRAP-type C4-dicarboxylate transport system, periplasmic component
EfmE1039_1748	COG1647	R	Esterase/lipase
EfmE1039_2448	COG1651	O	Protein-disulfide isomerase
EfmE1039_0228	COG1653	G	ABC-type sugar transport system, periplasmic component
EfmE1039_0657	COG1653	G	ABC-type sugar transport system, periplasmic component
EfmE1039_0939	COG1653	G	ABC-type sugar transport system, periplasmic component
EfmE1039_1518	COG1653	G	ABC-type sugar transport system, periplasmic component
EfmE1039_1519	COG1653	G	ABC-type sugar transport system, periplasmic component
EfmE1039_2477	COG1653	G	ABC-type sugar transport system, periplasmic component
EfmE1039_2575	COG1658	L	Small primase-like proteins (Toprim domain)
EfmE1039_2581	COG1660	R	Predicted P-loop-containing kinase
EfmE1039_0294	COG1666	S	Uncharacterized protein conserved in bacteria
EfmE1039_0496	COG1668	CP	ABC-type Na+ efflux pump, permease component
EfmE1039_0096	COG1669	R	Predicted nucleotidyltransferases
EfmE1039_2086	COG1670	J	Acetyltransferases, including N-acetylases of ribosomal proteins
EfmE1039_2190	COG1671	S	Uncharacterized protein conserved in bacteria
EfmE1039_2556	COG1674	D	DNA segregation ATPase FtsK/SpoIIIE and related proteins
EfmE1039_0622	COG1680	V	Beta-lactamase class C and other penicillin binding proteins
EfmE1039_0684	COG1680	V	Beta-lactamase class C and other penicillin binding proteins
EfmE1039_0606	COG1682	GM	ABC-type polysaccharide/polyol phosphate export systems, permease component
EfmE1039_1792	COG1683	S	Uncharacterized conserved protein
EfmE1039_1184	COG1686	M	D-alanyl-D-alanine carboxypeptidase
EfmE1039_2151	COG1692	S	Uncharacterized protein conserved in bacteria
EfmE1039_0785	COG1694	R	Predicted pyrophosphatase
EfmE1039_2050	COG1694	R	Predicted pyrophosphatase
EfmE1039_0994	COG1695	K	Predicted transcriptional regulators
EfmE1039_1647	COG1695	K	Predicted transcriptional regulators
EfmE1039_1769	COG1695	K	Predicted transcriptional regulators
EfmE1039_2366	COG1695	K	Predicted transcriptional regulators
EfmE1039_0018	COG1696	M	Predicted membrane protein involved in D-alanine export
EfmE1039_1674	COG1702	T	Phosphate starvation-inducible protein PhoH, predicted ATPase
EfmE1039_0226	COG1705	NU	Muramidase (flagellum-specific)
EfmE1039_0427	COG1705	NU	Muramidase (flagellum-specific)
EfmE1039_0823	COG1705	NU	Muramidase (flagellum-specific)
EfmE1039_0988	COG1705	NU	Muramidase (flagellum-specific)
EfmE1039_2002	COG1713	H	Predicted HD superfamily hydrolase involved in NAD metabolism
EfmE1039_2437	COG1714	S	Predicted membrane protein/domain
EfmE1039_1161	COG1721	R	Uncharacterized conserved protein (some members contain a von Willebrand factor type A (vWA) domain)
EfmE1039_0551	COG1722	L	Exonuclease VII small subunit
EfmE1039_2209	COG1732	M	Periplasmic glycine betaine/choline-binding (lipo)protein of an ABC-type transport system (osmoprotectant binding protein)
EfmE1039_0784	COG1733	K	Predicted transcriptional regulators
EfmE1039_1373	COG1733	K	Predicted transcriptional regulators
EfmE1039_0893	COG1737	K	Transcriptional regulators
EfmE1039_0894	COG1737	K	Transcriptional regulators
EfmE1039_1196	COG1737	K	Transcriptional regulators
EfmE1039_1260	COG1737	K	Transcriptional regulators
EfmE1039_1594	COG1737	K	Transcriptional regulators
EfmE1039_1687	COG1737	K	Transcriptional regulators
EfmE1039_2012	COG1737	K	Transcriptional regulators
EfmE1039_1728	COG1739	S	Uncharacterized conserved protein
EfmE1039_1893	COG1744	R	Uncharacterized ABC-type transport system, periplasmic component/surface lipoprotein
EfmE1039_1032	COG1752	R	Predicted esterase of the alpha-beta hydrolase superfamily
EfmE1039_1426	COG1757	C	Na+/H+ antiporter
EfmE1039_2354	COG1757	C	Na+/H+ antiporter
EfmE1039_1038	COG1758	K	DNA-directed RNA polymerase, subunit K/omega
EfmE1039_2407	COG1760	E	L-serine deaminase
EfmE1039_2408	COG1760	E	L-serine deaminase
EfmE1039_1193	COG1762	GT	Phosphotransferase system mannitol/fructose-specific IIA domain (Ntr-type)
EfmE1039_1207	COG1762	GT	Phosphotransferase system mannitol/fructose-specific IIA domain (Ntr-type)
EfmE1039_1596	COG1762	GT	Phosphotransferase system mannitol/fructose-specific IIA domain (Ntr-type)
EfmE1039_1597	COG1762	GT	Phosphotransferase system mannitol/fructose-specific IIA domain (Ntr-type)
EfmE1039_1811	COG1762	GT	Phosphotransferase system mannitol/fructose-specific IIA domain (Ntr-type)
EfmE1039_1832	COG1762	GT	Phosphotransferase system mannitol/fructose-specific IIA domain (Ntr-type)
EfmE1039_2546	COG1762	GT	Phosphotransferase system mannitol/fructose-specific IIA domain (Ntr-type)
EfmE1039_0889	COG1762; COG3711	GTK	Phosphotransferase system mannitol/fructose-specific IIA domain (Ntr-type); Transcriptional antiterminator
EfmE1039_2308	COG1762; COG3711	GTK	Phosphotransferase system mannitol/fructose-specific IIA domain (Ntr-type); Transcriptional antiterminator
EfmE1039_0107	COG1764	O	Predicted redox protein, regulator of disulfide bond formation
EfmE1039_0164	COG1764	O	Predicted redox protein, regulator of disulfide bond formation
EfmE1039_1385	COG1764	O	Predicted redox protein, regulator of disulfide bond formation
EfmE1039_2304	COG1767	H	Triphosphoribosyl-dephospho-CoA synthetase
EfmE1039_0028	COG1774	S	Uncharacterized homolog of PSP1
EfmE1039_0029	COG1774	S	Uncharacterized homolog of PSP1
EfmE1039_1085	COG1780	F	Protein involved in ribonucleotide reduction
EfmE1039_1414	COG1780	F	Protein involved in ribonucleotide reduction
EfmE1039_0749	COG1783	R	Phage terminase large subunit
EfmE1039_1098	COG1783	R	Phage terminase large subunit
EfmE1039_1049	COG1792	M	Cell shape-determining protein
EfmE1039_2582	COG1794	M	Aspartate racemase
EfmE1039_0570	COG1799	S	Uncharacterized protein conserved in bacteria
EfmE1039_2514	COG1801	S	Uncharacterized conserved protein
EfmE1039_0171	COG1802	K	Transcriptional regulators
EfmE1039_0280	COG1802	K	Transcriptional regulators
EfmE1039_2241	COG1802	K	Transcriptional regulators
EfmE1039_1345	COG1803	G	Methylglyoxal synthase
EfmE1039_1681	COG1806	S	Uncharacterized protein conserved in bacteria
EfmE1039_1646	COG1811	R	Uncharacterized membrane protein, possible Na+ channel or pump
EfmE1039_1212	COG1819	GC	Glycosyl transferases, related to UDP-glucuronosyltransferase
EfmE1039_0213	COG1820	G	N-acetylglucosamine-6-phosphate deacetylase
EfmE1039_1534	COG1823	R	Predicted Na+/dicarboxylate symporter
EfmE1039_2183	COG1825	J	Ribosomal protein L25 (general stress protein Ctc)
EfmE1039_2173	COG1827	R	Predicted small molecule binding protein (contains 3H domain)
EfmE1039_0241	COG1828	F	Phosphoribosylformylglycinamidine (FGAM) synthase, PurS component
EfmE1039_2079	COG1832	R	Predicted CoA-binding protein
EfmE1039_0201	COG1835	I	Predicted acyltransferases
EfmE1039_1799	COG1837	R	Predicted RNA-binding protein (contains KH domain)
EfmE1039_1245	COG1841	J	Ribosomal protein L30/L7E
EfmE1039_0165	COG1846	K	Transcriptional regulators
EfmE1039_0828	COG1846	K	Transcriptional regulators
EfmE1039_0989	COG1846	K	Transcriptional regulators
EfmE1039_1560	COG1846	K	Transcriptional regulators
EfmE1039_1987	COG1846	K	Transcriptional regulators
EfmE1039_2315	COG1846	K	Transcriptional regulators
EfmE1039_2322	COG1846	K	Transcriptional regulators
EfmE1039_0912	COG1847	R	Predicted RNA-binding protein
EfmE1039_0100	COG1853	R	Conserved protein/domain typically associated with flavoprotein oxygenases, DIM6/NTAB family
EfmE1039_0183	COG1853	R	Conserved protein/domain typically associated with flavoprotein oxygenases, DIM6/NTAB family
EfmE1039_1866	COG1854	T	LuxS protein involved in autoinducer AI2 synthesis
EfmE1039_2217	COG1862	U	Preprotein translocase subunit YajC
EfmE1039_0114	COG1866	C	Phosphoenolpyruvate carboxykinase (ATP)
EfmE1039_0429	COG1869	G	ABC-type ribose transport system, auxiliary component
EfmE1039_0225	COG1876	M	D-alanyl-D-alanine carboxypeptidase
EfmE1039_1171	COG1878	R	Predicted metal-dependent hydrolase
EfmE1039_0252	COG1879	G	ABC-type sugar transport system, periplasmic component
EfmE1039_1439	COG1882	C	Pyruvate-formate lyase
EfmE1039_2082	COG1882	C	Pyruvate-formate lyase
EfmE1039_1093	COG1886	NU	Flagellar motor switch/type III secretory pathway protein
EfmE1039_0614	COG1887	M	Putative glycosyl/glycerophosphate transferases involved in teichoic acid biosynthesis TagF/TagB/EpsJ/RodC
EfmE1039_1390	COG1893	H	Ketopantoate reductase
EfmE1039_1422	COG1893	H	Ketopantoate reductase
EfmE1039_0868	COG1896	R	Predicted hydrolases of HD superfamily
EfmE1039_0601	COG1898	M	dTDP-4-dehydrorhamnose 3,5-epimerase and related enzymes
EfmE1039_2323	COG1902	C	NADH:flavin oxidoreductases, Old Yellow Enzyme family
EfmE1039_1693	COG1914	P	Mn2+ and Fe2+ transporters of the NRAMP family
EfmE1039_1473	COG1917	S	Uncharacterized conserved protein, contains double-stranded beta-helix domain
EfmE1039_1336	COG1918	P	Fe2+ transport system protein A
EfmE1039_1980	COG1925	G	Phosphotransferase system, HPr-related proteins
EfmE1039_0947	COG1929	G	Glycerate kinase
EfmE1039_0948	COG1929	G	Glycerate kinase
EfmE1039_1421	COG1929	G	Glycerate kinase
EfmE1039_2333	COG1937	S	Uncharacterized protein conserved in bacteria
EfmE1039_1006	COG1939	S	Uncharacterized protein conserved in bacteria
EfmE1039_1301	COG1940	KG	Transcriptional regulator/sugar kinase
EfmE1039_1732	COG1940	KG	Transcriptional regulator/sugar kinase
EfmE1039_1815	COG1940	KG	Transcriptional regulator/sugar kinase
EfmE1039_1824	COG1940	KG	Transcriptional regulator/sugar kinase
EfmE1039_1847	COG1940	KG	Transcriptional regulator/sugar kinase
EfmE1039_2485	COG1940	KG	Transcriptional regulator/sugar kinase
EfmE1039_2010	COG1942	R	Uncharacterized protein, 4-oxalocrotonate tautomerase homolog
EfmE1039_1023	COG1947	I	4-diphosphocytidyl-2C-methyl-D-erythritol 2-phosphate synthase
EfmE1039_1706	COG1950	S	Predicted membrane protein
EfmE1039_1450	COG1956	T	GAF domain-containing protein
EfmE1039_1752	COG1957	F	Inosine-uridine nucleoside N-ribohydrolase
EfmE1039_0978	COG1959	K	Predicted transcriptional regulator
EfmE1039_0306	COG1961	L	Site-specific recombinases, DNA invertase Pin homologs
EfmE1039_0384	COG1961	L	Site-specific recombinases, DNA invertase Pin homologs
EfmE1039_1821	COG1961	L	Site-specific recombinases, DNA invertase Pin homologs
EfmE1039_1903	COG1961	L	Site-specific recombinases, DNA invertase Pin homologs
EfmE1039_0290	COG1968	V	Uncharacterized bacitracin resistance protein
EfmE1039_1012	COG1970	M	Large-conductance mechanosensitive channel
EfmE1039_0146	COG1972	F	Nucleoside permease
EfmE1039_0820	COG1974	KT	SOS-response transcriptional repressors (RecA-mediated autopeptidases)
EfmE1039_1707	COG1983	KT	Putative stress-responsive transcriptional regulator
EfmE1039_0951	COG1989	NOU	Type II secretory pathway, prepilin signal peptidase PulO and related peptidases
EfmE1039_0559	COG2001	S	Uncharacterized protein conserved in bacteria
EfmE1039_2525	COG2003	L	DNA repair proteins
EfmE1039_1140	COG2011	P	ABC-type metal ion transport system, permease component
EfmE1039_1429	COG2011	P	ABC-type metal ion transport system, permease component
EfmE1039_0128	COG2017	G	Galactose mutarotase and related enzymes
EfmE1039_0376	COG2017	G	Galactose mutarotase and related enzymes
EfmE1039_2077	COG2017	G	Galactose mutarotase and related enzymes
EfmE1039_2356	COG2017	G	Galactose mutarotase and related enzymes
EfmE1039_1930	COG2026	JD	Cytotoxic translational repressor of toxin-antitoxin stability system
EfmE1039_1542	COG2030	I	Acyl dehydratase
EfmE1039_2018	COG2035	S	Predicted membrane protein
EfmE1039_1407	COG2039	O	Pyrrolidone-carboxylate peptidase (N-terminal pyroglutamyl peptidase)
EfmE1039_0858	COG2065	F	Pyrimidine operon attenuation protein/uracil phosphoribosyltransferase
EfmE1039_0188	COG2066	E	Glutaminase
EfmE1039_0494	COG2071	R	Predicted glutamine amidotransferases
EfmE1039_1410	COG2076	P	Membrane transporters of cations and cationic drugs
EfmE1039_1463	COG2081	R	Predicted flavoproteins
EfmE1039_1984	COG2084	I	3-hydroxyisobutyrate dehydrogenase and related beta-hydroxyacid dehydrogenases
EfmE1039_1629	COG2094	L	3-methyladenine DNA glycosylase
EfmE1039_1914	COG2096	S	Uncharacterized conserved protein
EfmE1039_1416	COG2103	R	Predicted sugar phosphate isomerase
EfmE1039_1961	COG2103	R	Predicted sugar phosphate isomerase
EfmE1039_1340	COG2113; COG4176	EE	ABC-type proline/glycine betaine transport systems, periplasmic components; ABC-type proline/glycine betaine transport system, ATPase component
EfmE1039_2148	COG2116	P	Formate/nitrite family of transporters
EfmE1039_1635	COG2124	Q	Cytochrome P450
EfmE1039_0281	COG2131	F	Deoxycytidylate deaminase
EfmE1039_1777	COG2133	G	Glucose/sorbosone dehydrogenases
EfmE1039_0101	COG2135	S	Uncharacterized conserved protein
EfmE1039_0641	COG2137	R	Uncharacterized protein conserved in bacteria
EfmE1039_0610	COG2148	M	Sugar transferases involved in lipopolysaccharide synthesis
EfmE1039_0296	COG2151	R	Predicted metal-sulfur cluster biosynthetic enzyme
EfmE1039_1011	COG2153	R	Predicted acyltransferase
EfmE1039_1828	COG2155	S	Uncharacterized conserved protein
EfmE1039_0669	COG2160	G	L-arabinose isomerase
EfmE1039_2204	COG2161	D	Antitoxin of toxin-antitoxin stability system
EfmE1039_1615	COG2165	NU	Type II secretory pathway, pseudopilin PulG
EfmE1039_1857	COG2171	E	Tetrahydrodipicolinate N-succinyltransferase
EfmE1039_1954	COG2176	L	DNA polymerase III, alpha subunit (gram-positive type)
EfmE1039_1719	COG2177	D	Cell division protein
EfmE1039_1998	COG2179	R	Predicted hydrolase of the HAD superfamily
EfmE1039_0160	COG2182	G	Maltose-binding periplasmic proteins/domains
EfmE1039_1538	COG2183	K	Transcriptional accessory protein
EfmE1039_2270	COG2186	K	Transcriptional regulators
EfmE1039_0790	COG2188	K	Transcriptional regulators
EfmE1039_0971	COG2188	K	Transcriptional regulators
EfmE1039_1729	COG2188	K	Transcriptional regulators
EfmE1039_1765	COG2188	K	Transcriptional regulators
EfmE1039_2157	COG2188	K	Transcriptional regulators
EfmE1039_1215	COG2190	G	Phosphotransferase system IIA components
EfmE1039_1554	COG2195	E	Di- and tripeptidases
EfmE1039_0458	COG2197	TK	Response regulator containing a CheY-like receiver domain and an HTH DNA-binding domain
EfmE1039_0627	COG2197	TK	Response regulator containing a CheY-like receiver domain and an HTH DNA-binding domain
EfmE1039_0126	COG2207	K	AraC-type DNA-binding domain-containing proteins
EfmE1039_0884	COG2207	K	AraC-type DNA-binding domain-containing proteins
EfmE1039_0976	COG2207	K	AraC-type DNA-binding domain-containing proteins
EfmE1039_0127	COG2211	G	Na+/melibiose symporter and related transporters
EfmE1039_2496	COG2211	G	Na+/melibiose symporter and related transporters
EfmE1039_0686	COG2213	G	Phosphotransferase system, mannitol-specific IIBC component
EfmE1039_0692	COG2213	G	Phosphotransferase system, mannitol-specific IIBC component
EfmE1039_0289	COG2217	P	Cation transport ATPase
EfmE1039_1164	COG2217	P	Cation transport ATPase
EfmE1039_1165	COG2217	P	Cation transport ATPase
EfmE1039_1170	COG2217	P	Cation transport ATPase
EfmE1039_1924	COG2217	P	Cation transport ATPase
EfmE1039_1925	COG2217	P	Cation transport ATPase
EfmE1039_2009	COG2217	P	Cation transport ATPase
EfmE1039_2259	COG2217	P	Cation transport ATPase
EfmE1039_0323	COG2220	R	Predicted Zn-dependent hydrolases of the beta-lactamase fold
EfmE1039_1208	COG2220	R	Predicted Zn-dependent hydrolases of the beta-lactamase fold
EfmE1039_1357	COG2222	M	Predicted phosphosugar isomerases
EfmE1039_0156	COG2230	M	Cyclopropane fatty acid synthase and related methyltransferases
EfmE1039_0235	COG2233	F	Xanthine/uracil permeases
EfmE1039_0859	COG2233	F	Xanthine/uracil permeases
EfmE1039_1314	COG2235	E	Arginine deiminase
EfmE1039_0451	COG2239	P	Mg/Co/Ni transporter MgtE (contains CBS domain)
EfmE1039_0615	COG2244	R	Membrane protein involved in the export of O-antigen and teichoic acid
EfmE1039_0729	COG2244	R	Membrane protein involved in the export of O-antigen and teichoic acid
EfmE1039_1059	COG2244	R	Membrane protein involved in the export of O-antigen and teichoic acid
EfmE1039_2469	COG2244	R	Membrane protein involved in the export of O-antigen and teichoic acid
EfmE1039_0633	COG2246	S	Predicted membrane protein
EfmE1039_0125	COG2249	R	Putative NADPH-quinone reductase (modulator of drug activity B)
EfmE1039_1497	COG2252	R	Permeases
EfmE1039_2320	COG2252	R	Permeases
EfmE1039_0080	COG2253	S	Uncharacterized conserved protein
EfmE1039_2160	COG2255	L	Holliday junction resolvasome, helicase subunit
EfmE1039_1628	COG2256	L	ATPase related to the helicase subunit of the Holliday junction resolvase
EfmE1039_0192	COG2261	S	Predicted membrane protein
EfmE1039_0545	COG2261	S	Predicted membrane protein
EfmE1039_1287	COG2261	S	Predicted membrane protein
EfmE1039_2177	COG2261	S	Predicted membrane protein
EfmE1039_2537	COG2262	R	GTPases
EfmE1039_1631	COG2264	J	Ribosomal protein L11 methylase
EfmE1039_0640	COG2265	J	SAM-dependent methyltransferases related to tRNA (uracil-5-)-methyltransferase
EfmE1039_2417	COG2265	J	SAM-dependent methyltransferases related to tRNA (uracil-5-)-methyltransferase
EfmE1039_2418	COG2265	J	SAM-dependent methyltransferases related to tRNA (uracil-5-)-methyltransferase
EfmE1039_0220	COG2268	S	Uncharacterized protein conserved in bacteria
EfmE1039_0387	COG2274	V	ABC-type bacteriocin/lantibiotic exporters, contain an N-terminal double-glycine peptidase domain
EfmE1039_0572	COG2302	S	Uncharacterized conserved protein, contains S4-like domain
EfmE1039_0591	COG2309	E	Leucyl aminopeptidase (aminopeptidase T)
EfmE1039_2294	COG2315	S	Uncharacterized protein conserved in bacteria
EfmE1039_0838	COG2317	E	Zn-dependent carboxypeptidase
EfmE1039_0132	COG2323	S	Predicted membrane protein
EfmE1039_1087	COG2336	T	Predicted hydrolase (metallo-beta-lactamase superfamily); Predicted membrane metal-binding protein
EfmE1039_0098	COG2337	T	Growth inhibitor
EfmE1039_1081	COG2337	T	Growth inhibitor
EfmE1039_1088	COG2337	T	Growth inhibitor
EfmE1039_2197	COG2337	T	Growth inhibitor
EfmE1039_0271	COG2340	S	Uncharacterized protein with SCP/PR1 domains
EfmE1039_0532	COG2344	R	AT-rich DNA-binding protein
EfmE1039_2520	COG2344	R	AT-rich DNA-binding protein
EfmE1039_0448	COG2357	S	Uncharacterized protein conserved in bacteria
EfmE1039_0074	COG2373	R	Large extracellular alpha-helical protein
EfmE1039_2343	COG2376	G	Dihydroxyacetone kinase
EfmE1039_2344	COG2376	G	Dihydroxyacetone kinase
EfmE1039_1552	COG2384	R	Predicted SAM-dependent methyltransferase
EfmE1039_1750	COG2388	R	Predicted acetyltransferase
EfmE1039_2454	COG2390	K	Transcriptional regulator, contains sigma factor-related N-terminal domain
EfmE1039_0481	COG2423	E	Predicted ornithine cyclodeaminase, mu-crystallin homolog
EfmE1039_0918	COG2501	S	Uncharacterized conserved protein
EfmE1039_0332	COG2508	TQ	Regulator of polyketide synthase expression
EfmE1039_0683	COG2514	R	Predicted ring-cleavage extradiol dioxygenase
EfmE1039_0322	COG2606	S	Uncharacterized conserved protein
EfmE1039_1462	COG2606	S	Uncharacterized conserved protein
EfmE1039_1166	COG2608	P	Copper chaperone
EfmE1039_2260	COG2608	P	Copper chaperone
EfmE1039_2236	COG2610	GE	H+/gluconate symporter and related permeases
EfmE1039_0674	COG2706	G	3-carboxymuconate cyclase
EfmE1039_0288	COG2707	S	Predicted membrane protein
EfmE1039_0789	COG2723	G	Beta-glucosidase/6-phospho-beta-glucosidase/beta-galactosidase
EfmE1039_0799	COG2723	G	Beta-glucosidase/6-phospho-beta-glucosidase/beta-galactosidase
EfmE1039_0970	COG2723	G	Beta-glucosidase/6-phospho-beta-glucosidase/beta-galactosidase
EfmE1039_1685	COG2723	G	Beta-glucosidase/6-phospho-beta-glucosidase/beta-galactosidase
EfmE1039_1767	COG2723	G	Beta-glucosidase/6-phospho-beta-glucosidase/beta-galactosidase
EfmE1039_1816	COG2723	G	Beta-glucosidase/6-phospho-beta-glucosidase/beta-galactosidase
EfmE1039_2272	COG2723	G	Beta-glucosidase/6-phospho-beta-glucosidase/beta-galactosidase
EfmE1039_2503	COG2723	G	Beta-glucosidase/6-phospho-beta-glucosidase/beta-galactosidase
EfmE1039_2504	COG2723	G	Beta-glucosidase/6-phospho-beta-glucosidase/beta-galactosidase
EfmE1039_2505	COG2723	G	Beta-glucosidase/6-phospho-beta-glucosidase/beta-galactosidase
EfmE1039_2555	COG2723	G	Beta-glucosidase/6-phospho-beta-glucosidase/beta-galactosidase
EfmE1039_0327	COG2738	R	Predicted Zn-dependent protease
EfmE1039_1793	COG2739	S	Uncharacterized protein conserved in bacteria
EfmE1039_1957	COG2740	K	Predicted nucleic-acid-binding protein implicated in transcription termination
EfmE1039_0279	COG2755	E	Lysophospholipase L1 and related esterases
EfmE1039_1174	COG2755	E	Lysophospholipase L1 and related esterases
EfmE1039_2060	COG2755	E	Lysophospholipase L1 and related esterases
EfmE1039_0853	COG2759	F	Formyltetrahydrofolate synthetase
EfmE1039_0446	COG2761	Q	Predicted dithiol-disulfide isomerase involved in polyketide biosynthesis
EfmE1039_0163	COG2764	S	Uncharacterized protein conserved in bacteria
EfmE1039_0878	COG2764	S	Uncharacterized protein conserved in bacteria
EfmE1039_1756	COG2801	L	Transposase and inactivated derivatives
EfmE1039_2107	COG2801	L	Transposase and inactivated derivatives
EfmE1039_2563	COG2801	L	Transposase and inactivated derivatives
EfmE1039_1612	COG2804	NU	Type II secretory pathway, ATPase PulE/Tfp pilus assembly pathway, ATPase PilB
EfmE1039_0035	COG2812	L	DNA polymerase III, gamma/tau subunits
EfmE1039_1887	COG2813	J	16S RNA G1207 methylase RsmC
EfmE1039_1795	COG2818	L	3-methyladenine DNA glycosylase
EfmE1039_0326	COG2824	P	Uncharacterized Zn-ribbon-containing protein involved in phosphonate metabolism
EfmE1039_0313	COG2826	L	Transposase and inactivated derivatives, IS30 family
EfmE1039_1221	COG2826	L	Transposase and inactivated derivatives, IS30 family
EfmE1039_1493	COG2826	L	Transposase and inactivated derivatives, IS30 family
EfmE1039_1934	COG2826	L	Transposase and inactivated derivatives, IS30 family
EfmE1039_1935	COG2826	L	Transposase and inactivated derivatives, IS30 family
EfmE1039_2393	COG2826	L	Transposase and inactivated derivatives, IS30 family
EfmE1039_0435	COG2827	L	Predicted endonuclease containing a URI domain
EfmE1039_1133	COG2855	S	Predicted membrane protein
EfmE1039_1150	COG2856	E	Predicted Zn peptidase
EfmE1039_1571	COG2856	E	Predicted Zn peptidase
EfmE1039_2440	COG2862	S	Predicted Zn peptidase
EfmE1039_0003	COG2868	J	Predicted ribosomal protein
EfmE1039_1508	COG2876	E	3-deoxy-D-arabino-heptulosonate 7-phosphate (DAHP) synthase
EfmE1039_1720	COG2884	D	Predicted ATPase involved in cell division
EfmE1039_0706	COG2890	J	Methylase of polypeptide chain release factors
EfmE1039_1050	COG2891	M	Cell shape-determining protein
EfmE1039_1352	COG2893	G	Phosphotransferase system, mannose/fructose-specific component IIA
EfmE1039_0541	COG2893; COG3444	GG	Phosphotransferase system, mannose/fructose-specific component IIA; Phosphotransferase system, mannose/fructose/N-acetylgalactosamine-specific component IIB
EfmE1039_0396	COG2910	R	Putative NADH-flavin reductase
EfmE1039_0073	COG2916	R	DNA-binding protein H-NS
EfmE1039_1061	COG2919	D	Septum formation initiator
EfmE1039_1223	COG2949	S	Uncharacterized membrane protein
EfmE1039_0469	COG2957	E	Uncharacterized membrane protein
EfmE1039_0355	COG2963	L	Transposase and inactivated derivatives
EfmE1039_1755	COG2963	L	Transposase and inactivated derivatives
EfmE1039_2106	COG2963	L	Transposase and inactivated derivatives
EfmE1039_0525	COG2966	S	Uncharacterized conserved protein
EfmE1039_0251	COG2972	T	Predicted signal transduction protein with a C-terminal ATPase domain
EfmE1039_0783	COG2972	T	Predicted signal transduction protein with a C-terminal ATPase domain
EfmE1039_1515	COG2972	T	Predicted signal transduction protein with a C-terminal ATPase domain
EfmE1039_2375	COG2972	T	Predicted signal transduction protein with a C-terminal ATPase domain
EfmE1039_2479	COG2972	T	Predicted signal transduction protein with a C-terminal ATPase domain
EfmE1039_0873	COG2984	R	ABC-type uncharacterized transport system, periplasmic component
EfmE1039_0934	COG2984	R	ABC-type uncharacterized transport system, periplasmic component
EfmE1039_2024	COG2996	S	Uncharacterized protein conserved in bacteria
EfmE1039_2511	COG3001	G	Fructosamine-3-kinase
EfmE1039_0184	COG3010	G	Putative N-acetylmannosamine-6-phosphate epimerase
EfmE1039_0887	COG3037	S	Uncharacterized protein conserved in bacteria
EfmE1039_1206	COG3037	S	Uncharacterized protein conserved in bacteria
EfmE1039_2310	COG3037	S	Uncharacterized protein conserved in bacteria
EfmE1039_1152	COG3049	M	Penicillin V acylase and related amidases
EfmE1039_1289	COG3049	M	Penicillin V acylase and related amidases
EfmE1039_1477	COG3049	M	Penicillin V acylase and related amidases
EfmE1039_2221	COG3090	G	TRAP-type C4-dicarboxylate transport system, small permease component
EfmE1039_1539	COG3091	S	Uncharacterized protein conserved in bacteria
EfmE1039_1370	COG3104	E	Dipeptide/tripeptide permease
EfmE1039_0452	COG3142	P	Uncharacterized protein involved in copper resistance
EfmE1039_1173	COG3153	R	Uncharacterized protein involved in copper resistance
EfmE1039_1624	COG3158	P	K+ transporter
EfmE1039_1625	COG3158	P	K+ transporter
EfmE1039_2178	COG3158	P	K+ transporter
EfmE1039_1303	COG3189	S	Uncharacterized conserved protein
EfmE1039_1405	COG3201	H	Nicotinamide mononucleotide transporter
EfmE1039_0155	COG3212	S	Predicted membrane protein
EfmE1039_0318	COG3237	S	Uncharacterized protein conserved in bacteria
EfmE1039_0176	COG3247	S	Uncharacterized conserved protein
EfmE1039_1875	COG3247	S	Uncharacterized conserved protein
EfmE1039_1506	COG3250	G	Beta-galactosidase/beta-glucuronidase
EfmE1039_1507	COG3250	G	Beta-galactosidase/beta-glucuronidase
EfmE1039_0527	COG3279	KT	Response regulator of the LytR/AlgR family
EfmE1039_0528	COG3279	KT	Response regulator of the LytR/AlgR family
EfmE1039_2374	COG3279	KT	Response regulator of the LytR/AlgR family
EfmE1039_0217	COG3290	T	Signal transduction histidine kinase regulating citrate/malate metabolism
EfmE1039_1172	COG3304	S	Predicted membrane protein
EfmE1039_1754	COG3316	L	Transposase and inactivated derivatives
EfmE1039_1870	COG3316	L	Transposase and inactivated derivatives
EfmE1039_1871	COG3316	L	Transposase and inactivated derivatives
EfmE1039_1556	COG3326	S	Predicted membrane protein
EfmE1039_0301	COG3328	L	Transposase and inactivated derivatives
EfmE1039_1437	COG3328	L	Transposase and inactivated derivatives
EfmE1039_1478	COG3328	L	Transposase and inactivated derivatives
EfmE1039_1916	COG3328	L	Transposase and inactivated derivatives
EfmE1039_1917	COG3328	L	Transposase and inactivated derivatives
EfmE1039_0834	COG3331	R	Penicillin-binding protein-related factor A, putative recombinase
EfmE1039_0869	COG3338	P	Carbonic anhydrase
EfmE1039_0473	COG3343	K	DNA-directed RNA polymerase, delta subunit
EfmE1039_1505	COG3345	G	Alpha-galactosidase
EfmE1039_2317	COG3382	S	Uncharacterized conserved protein
EfmE1039_1219	COG3394	S	FOG: Transposase and inactivated derivatives
EfmE1039_0639	COG3397	S	Uncharacterized protein conserved in bacteria
EfmE1039_2227	COG3407	I	Mevalonate pyrophosphate decarboxylase
EfmE1039_2342	COG3412	S	Uncharacterized protein conserved in bacteria
EfmE1039_0888	COG3414	G	Phosphotransferase system, galactitol-specific IIB component
EfmE1039_1205	COG3414	G	Phosphotransferase system, galactitol-specific IIB component
EfmE1039_2309	COG3414	G	Phosphotransferase system, galactitol-specific IIB component
EfmE1039_1779	COG3425	I	3-hydroxy-3-methylglutaryl CoA synthase
EfmE1039_0695	COG3442	R	Predicted glutamine amidotransferase
EfmE1039_2373	COG3443	R	Predicted glutamine amidotransferase
EfmE1039_0540	COG3444	G	Phosphotransferase system, mannose/fructose/N-acetylgalactosamine-specific component IIB
EfmE1039_1353	COG3444	G	Phosphotransferase system, mannose/fructose/N-acetylgalactosamine-specific component IIB
EfmE1039_0141	COG3464	L	Transposase and inactivated derivatives
EfmE1039_0638	COG3476	T	Tryptophan-rich sensory protein (mitochondrial benzodiazepine receptor homolog)
EfmE1039_2365	COG3479	Q	Phenolic acid decarboxylase
EfmE1039_0276	COG3480	T	Predicted secreted protein containing a PDZ domain
EfmE1039_1603	COG3481	R	Predicted HD-superfamily hydrolase
EfmE1039_0517	COG3493	C	Na+/citrate symporter
EfmE1039_0059	COG3505	U	Type IV secretory pathway, VirD4 components
EfmE1039_2495	COG3507	G	Beta-xylosidase
EfmE1039_1449	COG3527	Q	Alpha-acetolactate decarboxylase
EfmE1039_0656	COG3534	G	Alpha-acetolactate decarboxylase
EfmE1039_0661	COG3534	G	Alpha-acetolactate decarboxylase
EfmE1039_0662	COG3534	G	Alpha-acetolactate decarboxylase
EfmE1039_2481	COG3537	G	Putative alpha-1,2-mannosidase
EfmE1039_2483	COG3538	S	Uncharacterized conserved protein
EfmE1039_1425	COG3544	S	Uncharacterized protein conserved in bacteria
EfmE1039_0374	COG3547	L	Transposase and inactivated derivatives
EfmE1039_1879	COG3548	S	Predicted integral membrane protein
EfmE1039_2166	COG3548	S	Predicted integral membrane protein
EfmE1039_0643	COG3557	J	Uncharacterized domain/protein associated with RNAses G and E
EfmE1039_2347	COG3559	M	Putative exporter of polyketide antibiotics
EfmE1039_1368	COG3560	R	Predicted oxidoreductase related to nitroreductase
EfmE1039_0407	COG3561	K	Predicted oxidoreductase related to nitroreductase
EfmE1039_2360	COG3568	R	Metal-dependent hydrolase
EfmE1039_2510	COG3579	E	Aminopeptidase C
EfmE1039_0807	COG3589	S	Uncharacterized conserved protein
EfmE1039_1417	COG3589	S	Uncharacterized conserved protein
EfmE1039_1117	COG3590	O	Predicted metalloendopeptidase
EfmE1039_1708	COG3595	S	Uncharacterized conserved protein
EfmE1039_0573	COG3599	D	Cell division initiation protein
EfmE1039_0836	COG3599	D	Cell division initiation protein
EfmE1039_2500	COG3600	S	Cell division initiation protein
EfmE1039_2034	COG3601	S	Predicted membrane protein
EfmE1039_2066	COG3607	R	Predicted lactoylglutathione lyase
EfmE1039_2067	COG3607	R	Predicted lactoylglutathione lyase
EfmE1039_0526	COG3610	S	Uncharacterized conserved protein
EfmE1039_1549	COG3611	L	Replication initiation/membrane attachment protein
EfmE1039_0794	COG3613	F	Nucleoside 2-deoxyribosyltransferase
EfmE1039_1566	COG3613	F	Nucleoside 2-deoxyribosyltransferase
EfmE1039_2380	COG3619	S	Predicted membrane protein
EfmE1039_1202	COG3623	G	Predicted membrane protein
EfmE1039_1203	COG3623	G	Predicted membrane protein
EfmE1039_2263	COG3633	E	Na+/serine symporter
EfmE1039_0174	COG3634	O	Alkyl hydroperoxide reductase, large subunit
EfmE1039_1391	COG3641	R	Predicted membrane protein, putative toxin regulator
EfmE1039_0351	COG3654	R	Prophage maintenance system killer protein
EfmE1039_0882	COG3654	R	Prophage maintenance system killer protein
EfmE1039_1225	COG3655	K	Predicted transcriptional regulator
EfmE1039_0272	COG3679	S	Uncharacterized conserved protein
EfmE1039_2488	COG3679	S	Uncharacterized conserved protein
EfmE1039_1167	COG3682	K	Predicted transcriptional regulator
EfmE1039_1192	COG3684	G	Tagatose-1,6-bisphosphate aldolase
EfmE1039_1008	COG3688	R	Predicted RNA-binding protein containing a PIN domain
EfmE1039_0529	COG3689	S	Predicted membrane protein
EfmE1039_0977	COG3708	S	Uncharacterized protein conserved in bacteria
EfmE1039_0687	COG3711	K	Transcriptional antiterminator
EfmE1039_0787	COG3711	K	Transcriptional antiterminator
EfmE1039_0982	COG3711	K	Transcriptional antiterminator
EfmE1039_1220	COG3711	K	Transcriptional antiterminator
EfmE1039_1689	COG3711	K	Transcriptional antiterminator
EfmE1039_1810	COG3711	K	Transcriptional antiterminator
EfmE1039_1830	COG3711	K	Transcriptional antiterminator
EfmE1039_2463	COG3711	K	Transcriptional antiterminator
EfmE1039_0542	COG3715	G	Phosphotransferase system, mannose/fructose/N-acetylgalactosamine-specific component IIC
EfmE1039_1354	COG3715	G	Phosphotransferase system, mannose/fructose/N-acetylgalactosamine-specific component IIC
EfmE1039_0543	COG3716	G	Phosphotransferase system, mannose/fructose/N-acetylgalactosamine-specific component IID
EfmE1039_1355	COG3716	G	Phosphotransferase system, mannose/fructose/N-acetylgalactosamine-specific component IID
EfmE1039_0886	COG3717	G	5-keto 4-deoxyuronate isomerase
EfmE1039_2223	COG3717	G	5-keto 4-deoxyuronate isomerase
EfmE1039_1580	COG3723	L	5-keto 4-deoxyuronate isomerase
EfmE1039_1097	COG3728	L	Phage terminase, small subunit
EfmE1039_1834	COG3730	G	Phage terminase, small subunit
EfmE1039_0675	COG3731	G	Phosphotransferase system sorbitol-specific component IIA
EfmE1039_1836	COG3731	G	Phosphotransferase system sorbitol-specific component IIA
EfmE1039_1835	COG3732	G	Phosphotransferase system sorbitol-specific component IIA
EfmE1039_0007	COG3759	S	Predicted membrane protein
EfmE1039_0719	COG3760	S	Uncharacterized conserved protein
EfmE1039_1970	COG3760	S	Uncharacterized conserved protein
EfmE1039_1692	COG3763	S	Uncharacterized protein conserved in bacteria
EfmE1039_0049	COG3764	M	Sortase (surface protein transpeptidase)
EfmE1039_0051	COG3764	M	Sortase (surface protein transpeptidase)
EfmE1039_0359	COG3764	M	Sortase (surface protein transpeptidase)
EfmE1039_0786	COG3764	M	Sortase (surface protein transpeptidase)
EfmE1039_0895	COG3764	M	Sortase (surface protein transpeptidase)
EfmE1039_2362	COG3764	M	Sortase (surface protein transpeptidase)
EfmE1039_2363	COG3764	M	Sortase (surface protein transpeptidase)
EfmE1039_1408	COG3817	S	Predicted membrane protein
EfmE1039_1409	COG3819	S	Predicted membrane protein
EfmE1039_0158	COG3833	G	ABC-type maltose transport systems, permease component
EfmE1039_1344	COG3839	G	ABC-type sugar transport systems, ATPase components
EfmE1039_2103	COG3839	G	ABC-type sugar transport systems, ATPase components
EfmE1039_1322	COG3842	E	ABC-type spermidine/putrescine transport systems, ATPase components
EfmE1039_1894	COG3845	R	ABC-type uncharacterized transport systems, ATPase components
EfmE1039_0364	COG3853	P	Uncharacterized protein involved in tellurite resistance
EfmE1039_0495	COG3855	G	Uncharacterized protein conserved in bacteria
EfmE1039_1371	COG3857	L	ATP-dependent nuclease, subunit B
EfmE1039_1030	COG3859	S	Predicted membrane protein
EfmE1039_1804	COG3860	S	Uncharacterized protein conserved in bacteria
EfmE1039_0740	COG3861	S	Uncharacterized protein conserved in bacteria
EfmE1039_0031	COG3870	S	Uncharacterized protein conserved in bacteria
EfmE1039_2512	COG3884	I	Acyl-ACP thioesterase
EfmE1039_2388	COG3887	T	Predicted signaling protein consisting of a modified GGDEF domain and a DHH domain
EfmE1039_0520	COG3906	S	Uncharacterized protein conserved in bacteria
EfmE1039_2258	COG3933	K	Uncharacterized protein conserved in bacteria
EfmE1039_0830	COG3935	L	Putative primosome component and related proteins
EfmE1039_1581	COG3935	L	Putative primosome component and related proteins
EfmE1039_0663	COG3940	R	Predicted beta-xylosidase
EfmE1039_0619	COG3944	M	Capsular polysaccharide biosynthesis protein
EfmE1039_0763	COG3953	R	SLT domain proteins
EfmE1039_1962	COG3957	G	Phosphoketolase
EfmE1039_0016	COG3966	M	Protein involved in D-alanine esterification of lipoteichoic acid and wall teichoic acid (D-alanine transfer protein)
EfmE1039_2008	COG3973	R	Superfamily I DNA and RNA helicases
EfmE1039_2336	COG3973	R	Superfamily I DNA and RNA helicases
EfmE1039_0297	COG3981	R	Predicted acetyltransferase
EfmE1039_1725	COG4098	L	Superfamily II DNA/RNA helicase required for DNA uptake (late competence protein)
EfmE1039_0647	COG4108	J	Peptide chain release factor RF-3
EfmE1039_0324	COG4109	K	Predicted transcriptional regulator containing CBS domains
EfmE1039_2205	COG4115	S	Predicted transcriptional regulator containing CBS domains
EfmE1039_0447	COG4116	S	Uncharacterized protein conserved in bacteria
EfmE1039_0874	COG4120	R	ABC-type uncharacterized transport system, permease component
EfmE1039_0933	COG4120	R	ABC-type uncharacterized transport system, permease component
EfmE1039_0008	COG4122	R	Predicted O-methyltransferase
EfmE1039_0436	COG4123	R	Predicted O-methyltransferase
EfmE1039_0221	COG4129	S	Predicted membrane protein
EfmE1039_0222	COG4129	S	Predicted membrane protein
EfmE1039_0497	COG4152	R	ABC-type uncharacterized transport system, ATPase component
EfmE1039_2562	COG4166	E	ABC-type oligopeptide transport system, periplasmic component
EfmE1039_1339	COG4175	E	ABC-type proline/glycine betaine transport system, ATPase component
EfmE1039_1123	COG4186	R	Predicted phosphoesterase or phosphohydrolase
EfmE1039_0655	COG4189	K	Predicted transcriptional regulator
EfmE1039_2475	COG4209	G	ABC-type polysaccharide transport system, permease component
EfmE1039_0254	COG4213	G	ABC-type xylose transport system, periplasmic component
EfmE1039_0256	COG4214	G	ABC-type xylose transport system, permease component
EfmE1039_0257	COG4214	G	ABC-type xylose transport system, permease component
EfmE1039_0986	COG4221	R	ABC-type xylose transport system, permease component
EfmE1039_0821	COG4224	S	Uncharacterized protein conserved in bacteria
EfmE1039_2219	COG4225	R	Predicted unsaturated glucuronyl hydrolase involved in regulation of bacterial surface properties, and related proteins
EfmE1039_0036	COG4260	S	Putative virion core protein (lumpy skin disease virus)
EfmE1039_1927	COG4300	P	Predicted permease, cadmium resistance protein
EfmE1039_1442	COG4330	S	Predicted permease, cadmium resistance protein
EfmE1039_0728	COG4392	S	Predicted membrane protein
EfmE1039_0968	COG4392	S	Predicted membrane protein
EfmE1039_0185	COG4405	S	Uncharacterized protein conserved in bacteria
EfmE1039_1033	COG4443	S	Uncharacterized protein conserved in bacteria
EfmE1039_0928	COG4463	K	Transcriptional repressor of class III stress genes
EfmE1039_2076	COG4465	K	Pleiotropic transcriptional repressor
EfmE1039_1010	COG4466	S	Uncharacterized protein conserved in bacteria
EfmE1039_0027	COG4467	S	Uncharacterized protein conserved in bacteria
EfmE1039_1307	COG4468	G	Galactose-1-phosphate uridyltransferase
EfmE1039_0444	COG4469	R	Competence protein
EfmE1039_0335	COG4470	S	Uncharacterized protein conserved in bacteria
EfmE1039_0273	COG4471	S	Uncharacterized protein conserved in bacteria
EfmE1039_0522	COG4472	S	Uncharacterized protein conserved in bacteria
EfmE1039_1608	COG4473	U	Predicted ABC-type exoprotein transport system, permease component
EfmE1039_0835	COG4474	S	Uncharacterized protein conserved in bacteria
EfmE1039_0734	COG4475	S	Uncharacterized protein conserved in bacteria
EfmE1039_0264	COG4476	S	Uncharacterized protein conserved in bacteria
EfmE1039_2517	COG4477	D	Negative regulator of septation ring formation
EfmE1039_0337	COG4478	S	Predicted membrane protein
EfmE1039_2063	COG4479	S	Uncharacterized protein conserved in bacteria
EfmE1039_0905	COG4481	S	Uncharacterized protein conserved in bacteria
EfmE1039_1300	COG4483	S	Uncharacterized protein conserved in bacteria
EfmE1039_2108	COG4485	S	Predicted membrane protein
EfmE1039_0474	COG4506	S	Uncharacterized protein conserved in bacteria
EfmE1039_2377	COG4512	OTK	Membrane protein putatively involved in post-translational modification of the autoinducing quorum-sensing peptide
EfmE1039_1614	COG4537	U	Competence protein ComGC
EfmE1039_2152	COG4550	S	Predicted membrane protein
EfmE1039_0589	COG4552	R	Predicted acetyltransferase involved in intracellular survival and related acetyltransferases
EfmE1039_1567	COG4552	R	Predicted acetyltransferase involved in intracellular survival and related acetyltransferases
EfmE1039_0216	COG4565	KT	Response regulator of citrate/malate metabolism
EfmE1039_1833	COG4578	K	Response regulator of citrate/malate metabolism
EfmE1039_0459	COG4585	T	Signal transduction histidine kinase
EfmE1039_0626	COG4585	T	Signal transduction histidine kinase
EfmE1039_1895	COG4603	R	ABC-type uncharacterized transport system, permease component
EfmE1039_2129	COG4604	P	ABC-type enterochelin transport system, ATPase component
EfmE1039_2128	COG4605	P	ABC-type enterochelin transport system, permease component
EfmE1039_2127	COG4606	P	ABC-type enterochelin transport system, permease component
EfmE1039_2130	COG4607	P	ABC-type enterochelin transport system, periplasmic component
EfmE1039_2116	COG4608	E	ABC-type oligopeptide transport system, ATPase component
EfmE1039_2567	COG4608	E	ABC-type oligopeptide transport system, ATPase component
EfmE1039_0304	COG4619	R	ABC-type uncharacterized transport system, ATPase component
EfmE1039_0688	COG4668	G	Mannitol/fructose-specific phosphotransferase system, IIA domain
EfmE1039_0693	COG4668	G	Mannitol/fructose-specific phosphotransferase system, IIA domain
EfmE1039_2493	COG4677	G	Pectin methylesterase
EfmE1039_0848	COG4684	S	Predicted membrane protein
EfmE1039_1327	COG4684	S	Predicted membrane protein
EfmE1039_0544	COG4687	S	Uncharacterized protein conserved in bacteria
EfmE1039_2516	COG4696	S	Uncharacterized protein conserved in bacteria
EfmE1039_2061	COG4698	S	Uncharacterized protein conserved in bacteria
EfmE1039_1129	COG4699	S	Uncharacterized protein conserved in bacteria
EfmE1039_1985	COG4703	S	Uncharacterized protein conserved in bacteria
EfmE1039_0464	COG4708	S	Predicted membrane protein
EfmE1039_2145	COG4708	S	Predicted membrane protein
EfmE1039_1648	COG4709	S	Predicted membrane protein
EfmE1039_2281	COG4716	S	Myosin-crossreactive antigen
EfmE1039_1602	COG4717	S	Uncharacterized conserved protein
EfmE1039_0735	COG4720	S	Predicted membrane protein
EfmE1039_2206	COG4724	G	Predicted membrane protein
EfmE1039_0250	COG4753	T	Response regulator containing CheY-like receiver domain and AraC-type DNA-binding domain
EfmE1039_1516	COG4753	T	Response regulator containing CheY-like receiver domain and AraC-type DNA-binding domain
EfmE1039_2480	COG4753	T	Response regulator containing CheY-like receiver domain and AraC-type DNA-binding domain
EfmE1039_0625	COG4758	S	Predicted membrane protein
EfmE1039_0844	COG4767	V	Glycopeptide antibiotics resistance protein
EfmE1039_1881	COG4767	V	Glycopeptide antibiotics resistance protein
EfmE1039_1701	COG4768	R	Uncharacterized protein containing a divergent version of the methyl-accepting chemotaxis-like domain
EfmE1039_0419	COG4771	P	Predicted membrane protein
EfmE1039_2300	COG4799	I	Predicted membrane protein
EfmE1039_1388	COG4807	S	L-rhamnose isomerase
EfmE1039_2410	COG4814	R	Uncharacterized protein with an alpha/beta hydrolase fold
EfmE1039_0315	COG4821	R	Uncharacterized protein containing SIS (Sugar ISomerase) phosphosugar binding domain
EfmE1039_2284	COG4828	S	Predicted membrane protein
EfmE1039_2285	COG4828	S	Predicted membrane protein
EfmE1039_0111	COG4832	S	Uncharacterized conserved protein
EfmE1039_1533	COG4835	S	Uncharacterized protein conserved in bacteria
EfmE1039_0268	COG4838	S	Uncharacterized protein conserved in bacteria
EfmE1039_0561	COG4839	D	Protein required for the initiation of cell division
EfmE1039_0629	COG4841	S	Uncharacterized protein conserved in bacteria
EfmE1039_2088	COG4843	S	Uncharacterized protein conserved in bacteria
EfmE1039_0394	COG4853	S	Uncharacterized protein conserved in bacteria
EfmE1039_2445	COG4856	S	Uncharacterized protein conserved in bacteria
EfmE1039_0903	COG4858	S	Uncharacterized membrane-bound protein conserved in bacteria
EfmE1039_0443	COG4862	OTN	Negative regulator of genetic competence, sporulation and motility
EfmE1039_0393	COG4863	S	Uncharacterized protein conserved in bacteria
EfmE1039_0145	COG4868	S	Uncharacterized protein conserved in bacteria
EfmE1039_1291	COG4876	S	Uncharacterized protein conserved in bacteria
EfmE1039_1399	COG4894	S	Uncharacterized conserved protein
EfmE1039_0175	COG4898	S	Uncharacterized protein conserved in bacteria
EfmE1039_2149	COG4912	L	Predicted DNA alkylation repair enzyme
EfmE1039_0366	COG4915	R	5-bromo-4-chloroindolyl phosphate hydrolysis protein
EfmE1039_0356	COG4932	M	Predicted outer membrane protein
EfmE1039_0358	COG4932	M	Predicted outer membrane protein
EfmE1039_0717	COG4932	M	Predicted outer membrane protein
EfmE1039_2457	COG4932	M	Predicted outer membrane protein
EfmE1039_2458	COG4932	M	Predicted outer membrane protein
EfmE1039_1617	COG4940	U	Competence protein ComGF
EfmE1039_2039	COG4955	S	Uncharacterized protein conserved in bacteria
EfmE1039_1002	COG4956	R	Integral membrane protein (PIN domain superfamily)
EfmE1039_2027	COG4974	L	Site-specific recombinase XerD
EfmE1039_2073	COG4974	L	Site-specific recombinase XerD
EfmE1039_0362	COG4975	G	Putative glucose uptake permease
EfmE1039_1966	COG4975	G	Putative glucose uptake permease
EfmE1039_1605	COG4980	R	Gas vesicle protein
EfmE1039_1700	COG4980	R	Gas vesicle protein
EfmE1039_1268	COG4982	I	Gas vesicle protein
EfmE1039_0249	COG4989	R	Predicted oxidoreductase
EfmE1039_1365	COG4990	S	Uncharacterized protein conserved in bacteria
EfmE1039_0392	COG5002	T	Signal transduction histidine kinase
EfmE1039_1116	COG5283	S	Phage-related tail protein
EfmE1039_1363	COG5294	S	Uncharacterized protein conserved in bacteria
EfmE1039_1466	COG5294	S	Uncharacterized protein conserved in bacteria
EfmE1039_1652	COG5294	S	Uncharacterized protein conserved in bacteria
EfmE1039_2013	COG5294	S	Uncharacterized protein conserved in bacteria
EfmE1039_1177	COG5353	S	Uncharacterized protein conserved in bacteria
EfmE1039_1579	COG5377	L	Uncharacterized protein conserved in bacteria
EfmE1039_2074	COG5405	O	ATP-dependent protease HslVU (ClpYQ), peptidase subunit
EfmE1039_0816	COG5416	S	Uncharacterized integral membrane protein
EfmE1039_2497	COG5434	M	Endopolygalacturonase
EfmE1039_1709	COG5438	S	Predicted multitransmembrane protein
EfmE1039_1710	COG5438	S	Predicted multitransmembrane protein
EfmE1039_0748	COG5484	S	Predicted multitransmembrane protein
EfmE1039_0754	COG5492	N	Predicted multitransmembrane protein
EfmE1039_0760	COG5492	N	Predicted multitransmembrane protein
EfmE1039_2528	COG5503	S	Uncharacterized conserved small protein
EfmE1039_2126	COG5506	S	Uncharacterized conserved protein
EfmE1039_0157	COG5521	S	Predicted integral membrane protein
EfmE1039_0014	COG5523	S	Predicted integral membrane protein
EfmE1039_2215	COG5523	S	Predicted integral membrane protein
EfmE1039_0194	COG5547	S	Small integral membrane protein
EfmE1039_1285	COG5547	S	Small integral membrane protein
EfmE1039_2478	COG5578	S	Predicted integral membrane protein
EfmE1039_2048	COG5582	S	Uncharacterized conserved protein
EfmE1039_2247	COG5584	S	Predicted small secreted protein
[truncated: 3 more rows]

## Sheet: E1071
Additional File 2_C: COGs of E. faecium E1071
Locus tag	COG	COG functional categorya	COG annotation
EfmE1071_2506	COG0004	P	Ammonia permease
EfmE1071_0743	COG0005	F	Purine nucleoside phosphorylase
EfmE1071_1103	COG0006	E	Xaa-Pro aminopeptidase
EfmE1071_1458	COG0006	E	Xaa-Pro aminopeptidase
EfmE1071_2601	COG0008	J	Glutamyl- and glutaminyl-tRNA synthetases
EfmE1071_0451	COG0009	J	Putative translation factor (SUA5)
EfmE1071_1938	COG0012	J	Predicted GTPase, probable translation factor
EfmE1071_2384	COG0013	J	Alanyl-tRNA synthetase
EfmE1071_2596	COG0014	E	Gamma-glutamyl phosphate reductase
EfmE1071_2124	COG0015	F	Adenylosuccinate lyase
EfmE1071_2329	COG0016	J	Phenylalanyl-tRNA synthetase alpha subunit
EfmE1071_1389	COG0017	J	Aspartyl/asparaginyl-tRNA synthetases
EfmE1071_0225	COG0018	J	Arginyl-tRNA synthetase
EfmE1071_0782	COG0019	E	Diaminopimelate decarboxylase
EfmE1071_0520	COG0020	I	Undecaprenyl pyrophosphate synthase
EfmE1071_2358	COG0021	G	Transketolase
EfmE1071_2146	COG0022	C	Pyruvate/2-oxoglutarate dehydrogenase complex, dehydrogenase (E1) component, eukaryotic type, beta subunit
EfmE1071_1054	COG0024	J	Methionine aminopeptidase
EfmE1071_0864	COG0025	P	NhaP-type Na+/H+ and K+/H+ antiporters
EfmE1071_2123	COG0026	F	Phosphoribosylaminoimidazole carboxylase (NCAIR synthetase)
EfmE1071_0283	COG0028	EH	Thiamine pyrophosphate-requiring enzymes [acetolactate synthase, pyruvate dehydrogenase (cytochrome), glyoxylate carboligase, phosphonopyruvate decarboxylase
EfmE1071_0775	COG0028	EH	Thiamine pyrophosphate-requiring enzymes [acetolactate synthase, pyruvate dehydrogenase (cytochrome), glyoxylate carboligase, phosphonopyruvate decarboxylase
EfmE1071_0331	COG0030	J	Dimethyladenosine transferase (rRNA methylation)
EfmE1071_2296	COG0030	J	Dimethyladenosine transferase (rRNA methylation)
EfmE1071_0779	COG0031	E	Cysteine synthase
EfmE1071_2360	COG0031	E	Cysteine synthase
EfmE1071_2130	COG0034	F	Glutamine phosphoribosylpyrophosphate amidotransferase
EfmE1071_0448	COG0035	F	Uracil phosphoribosyltransferase
EfmE1071_2202	COG0036	G	Pentose-5-phosphate-3-epimerase
EfmE1071_2645	COG0036	G	Pentose-5-phosphate-3-epimerase
EfmE1071_2663	COG0037	D	Predicted ATPase of the PP-loop superfamily implicated in cell cycle control
EfmE1071_1399	COG0038	P	Chloride channel protein EriC
EfmE1071_1907	COG0038	P	Chloride channel protein EriC
EfmE1071_2420	COG0039	C	Malate/lactate dehydrogenases
EfmE1071_2656	COG0039	C	Malate/lactate dehydrogenases
EfmE1071_2122	COG0041	F	Phosphoribosylcarboxyaminoimidazole (NCAIR) mutase
EfmE1071_2566	COG0042	J	tRNA-dihydrouridine synthase
EfmE1071_2667	COG0042	J	tRNA-dihydrouridine synthase
EfmE1071_1202	COG0043	H	3-polyprenyl-4-hydroxybenzoate decarboxylase and related decarboxylases
EfmE1071_2398	COG0044	F	Dihydroorotase and related cyclic amidohydrolases
EfmE1071_2129	COG0046	F	Phosphoribosylformylglycinamidine (FGAM) synthase, synthetase domain
EfmE1071_2128	COG0047	F	Phosphoribosylformylglycinamidine (FGAM) synthase, glutamine amidotransferase domain
EfmE1071_0738	COG0048	J	Ribosomal protein S12
EfmE1071_0737	COG0049	J	Ribosomal protein S7
EfmE1071_0735	COG0050	J	GTPases - translation elongation factors
EfmE1071_0826	COG0050	J	GTPases - translation elongation factors
EfmE1071_0734	COG0051	J	Ribosomal protein S10
EfmE1071_0221	COG0052	J	Ribosomal protein S2
EfmE1071_2386	COG0053	P	Predicted Co/Zn/Cd cation transporters
EfmE1071_2457	COG0053	P	Predicted Co/Zn/Cd cation transporters
EfmE1071_1500	COG0055	C	F0F1-type ATP synthase, beta subunit
EfmE1071_1502	COG0056	C	F0F1-type ATP synthase, alpha subunit
EfmE1071_1603	COG0057	G	Glyceraldehyde-3-phosphate dehydrogenase/erythrose-4-phosphate dehydrogenase
EfmE1071_2347	COG0057	G	Glyceraldehyde-3-phosphate dehydrogenase/erythrose-4-phosphate dehydrogenase
EfmE1071_1075	COG0060	J	Isoleucyl-tRNA synthetase
EfmE1071_1125	COG0061	G	Predicted sugar kinase
EfmE1071_0548	COG0063	G	Predicted sugar kinase
EfmE1071_1902	COG0064	J	Asp-tRNAAsn/Glu-tRNAGln amidotransferase B subunit (PET112 homolog)
EfmE1071_1666	COG0071	O	Molecular chaperone (small heat shock protein)
EfmE1071_2330	COG0072; COG0073	JR	Phenylalanyl-tRNA synthetase beta subunit; EMAP domain
EfmE1071_0541	COG0073	R	EMAP domain
EfmE1071_0223	COG0075	E	Serine-pyruvate aminotransferase/archaeal aspartate aminotransferase
EfmE1071_1034	COG0076	E	Glutamate decarboxylase and related PLP-dependent proteins
EfmE1071_1222	COG0076	E	Glutamate decarboxylase and related PLP-dependent proteins
EfmE1071_1288	COG0076	E	Glutamate decarboxylase and related PLP-dependent proteins
EfmE1071_1884	COG0077	E	Prephenate dehydratase
EfmE1071_0227	COG0078	E	Ornithine carbamoyltransferase
EfmE1071_1978	COG0078	E	Ornithine carbamoyltransferase
EfmE1071_1155	COG0080	J	Ribosomal protein L11
EfmE1071_1156	COG0081	J	Ribosomal protein L1
EfmE1071_1888	COG0082	E	Chorismate synthase
EfmE1071_0329	COG0084	L	Mg-dependent DNase
EfmE1071_0929	COG0084	L	Mg-dependent DNase
EfmE1071_0930	COG0084	L	Mg-dependent DNase
EfmE1071_2527	COG0085	K	DNA-directed RNA polymerase, beta subunit/140 kD subunit
EfmE1071_2528	COG0086	K	DNA-directed RNA polymerase, beta' subunit/160 kD subunit
EfmE1071_0733	COG0087	J	Ribosomal protein L3
EfmE1071_0732	COG0088	J	Ribosomal protein L4
EfmE1071_0731	COG0089	J	Ribosomal protein L23
EfmE1071_0730	COG0090	J	Ribosomal protein L2
EfmE1071_0728	COG0091	J	Ribosomal protein L22
EfmE1071_0727	COG0092	J	Ribosomal protein S3
EfmE1071_0723	COG0093	J	Ribosomal protein L14
EfmE1071_0721	COG0094	J	Ribosomal protein L5
EfmE1071_0366	COG0095	H	Lipoate-protein ligase A
EfmE1071_1594	COG0095	H	Lipoate-protein ligase A
EfmE1071_0719	COG0096	J	Ribosomal protein S8
EfmE1071_0718	COG0097	J	Ribosomal protein L6P/L9E
EfmE1071_0716	COG0098	J	Ribosomal protein S5
EfmE1071_0710	COG0099	J	Ribosomal protein S13
EfmE1071_0709	COG0100	J	Ribosomal protein S11
EfmE1071_0703	COG0101	J	Pseudouridylate synthase
EfmE1071_1310	COG0101	J	Pseudouridylate synthase
EfmE1071_2545	COG0102	J	Ribosomal protein L13
EfmE1071_2546	COG0103	J	Ribosomal protein S9
EfmE1071_1914	COG0104	F	Adenylosuccinate synthase
EfmE1071_0131	COG0105	F	Nucleoside diphosphate kinase
EfmE1071_2290	COG0110	R	Acetyltransferase (isoleucine patch superfamily)
EfmE1071_2583	COG0110	R	Acetyltransferase (isoleucine patch superfamily)
EfmE1071_0630	COG0110; COG1605	RE	Acetyltransferase (isoleucine patch superfamily); Chorismate mutase
EfmE1071_0488	COG0111	HE	Phosphoglycerate dehydrogenase and related dehydrogenases
EfmE1071_1641	COG0111	HE	Phosphoglycerate dehydrogenase and related dehydrogenases
EfmE1071_2075	COG0111	HE	Phosphoglycerate dehydrogenase and related dehydrogenases
EfmE1071_0450	COG0112	E	Glycine/serine hydroxymethyltransferase
EfmE1071_2341	COG0115	EH	Branched-chain amino acid aminotransferase/4-amino-4-deoxychorismate lyase
EfmE1071_2374	COG0116	L	Predicted N6-adenine-specific DNA methylase
EfmE1071_0739	COG0120	G	Ribose 5-phosphate isomerase
EfmE1071_0006	COG0124	J	Histidyl-tRNA synthetase
EfmE1071_0385	COG0125	F	Thymidylate kinase
EfmE1071_1604	COG0126	G	3-phosphoglycerate kinase
EfmE1071_1886	COG0128	E	5-enolpyruvylshikimate-3-phosphate synthase
EfmE1071_0928	COG0130	J	Pseudouridine synthase
EfmE1071_0787	COG0136	E	Aspartate-semialdehyde dehydrogenase
EfmE1071_2133	COG0138	F	AICAR transformylase/IMP cyclohydrolase PurH (only IMP cyclohydrolase domain in Aful)
EfmE1071_1097	COG0142	H	Geranylgeranyl pyrophosphate synthase
EfmE1071_1348	COG0142	H	Geranylgeranyl pyrophosphate synthase
EfmE1071_0326	COG0143; COG0073	JR	Methionyl-tRNA synthetase; EMAP domain
EfmE1071_2641	COG0144	J	tRNA and rRNA cytosine-C5-methylases
EfmE1071_2705	COG0144; COG3270	JS	tRNA and rRNA cytosine-C5-methylases; Uncharacterized conserved protein
EfmE1071_0554	COG0145	EQ	N-methylhydantoinase A/acetone carboxylase, beta subunit
EfmE1071_1606	COG0148	G	Enolase
EfmE1071_1605	COG0149	G	Triosephosphate isomerase
EfmE1071_2131	COG0150	F	Phosphoribosylaminoimidazole (AIR) synthetase
EfmE1071_2134	COG0151	F	Phosphoribosylamine-glycine ligase
EfmE1071_2126	COG0152	F	Phosphoribosylaminoimidazolesuccinocarboxamide (SAICAR) synthase
EfmE1071_0072	COG0153	G	Galactokinase
EfmE1071_1903	COG0154	J	Asp-tRNAAsn/Glu-tRNAGln amidotransferase A subunit and related amidases
EfmE1071_2471	COG0154	J	Asp-tRNAAsn/Glu-tRNAGln amidotransferase A subunit and related amidases
EfmE1071_2377	COG0156	H	7-keto-8-aminopelargonate synthetase and related enzymes
EfmE1071_1223	COG0162	J	Tyrosyl-tRNA synthetase
EfmE1071_1203	COG0163	H	3-polyprenyl-4-hydroxybenzoate decarboxylase
EfmE1071_0962	COG0164	L	Ribonuclease HII
EfmE1071_0265	COG0166	G	Glucose-6-phosphate isomerase
EfmE1071_2402	COG0167	F	Dihydroorotate dehydrogenase
EfmE1071_2472	COG0167	F	Dihydroorotate dehydrogenase
EfmE1071_0462	COG0168	P	Trk-type K+ transport systems, membrane components
EfmE1071_1585	COG0168	P	Trk-type K+ transport systems, membrane components
EfmE1071_2413	COG0169	E	Shikimate 5-dehydrogenase
EfmE1071_0502	COG0171	H	NAD synthase
EfmE1071_1941	COG0172	J	Seryl-tRNA synthetase
EfmE1071_0005	COG0173	J	Aspartyl-tRNA synthetase
EfmE1071_0406	COG0174	E	Glutamine synthetase
EfmE1071_1653	COG0176	G	Transaldolase
EfmE1071_2367	COG0177	L	Predicted EndoIII-related endonuclease
EfmE1071_0899	COG0178	L	Excinuclease ATPase subunit
EfmE1071_2331	COG0180	J	Tryptophanyl-tRNA synthetase
EfmE1071_0819	COG0183; COG1257	II	Acetyl-CoA acetyltransferase; Hydroxymethylglutaryl-CoA reductase
EfmE1071_0627	COG0184	J	Ribosomal protein S15P/S13E
EfmE1071_0729	COG0185	J	Ribosomal protein S19
EfmE1071_0724	COG0186	J	Ribosomal protein S17
EfmE1071_0951	COG0187	L	Type IIA topoisomerase (DNA gyrase/topo II, topoisomerase IV), B subunit
EfmE1071_1922	COG0187	L	Type IIA topoisomerase (DNA gyrase/topo II, topoisomerase IV), B subunit
EfmE1071_0950	COG0188	L	Type IIA topoisomerase (DNA gyrase/topo II, topoisomerase IV), A subunit
EfmE1071_1921	COG0188	L	Type IIA topoisomerase (DNA gyrase/topo II, topoisomerase IV), A subunit
EfmE1071_1100	COG0190	H	5,10-methylene-tetrahydrofolate dehydrogenase/Methenyl tetrahydrofolate cyclohydrolase
EfmE1071_0397	COG0191	G	Fructose/tagatose bisphosphate aldolase
EfmE1071_0403	COG0191	G	Fructose/tagatose bisphosphate aldolase
EfmE1071_1267	COG0191	G	Fructose/tagatose bisphosphate aldolase
EfmE1071_2208	COG0192	H	S-adenosylmethionine synthetase
EfmE1071_2657	COG0193	J	Peptidyl-tRNA hydrolase
EfmE1071_2465	COG0194	F	Guanylate kinase
EfmE1071_2635	COG0194	F	Guanylate kinase
EfmE1071_0526	COG0195	K	Transcription elongation factor
EfmE1071_0927	COG0196	H	FAD synthase
EfmE1071_0726	COG0197	J	Ribosomal protein L16/L10E
EfmE1071_0722	COG0198	J	Ribosomal protein L24
EfmE1071_0605	COG0199	J	Ribosomal protein S14
EfmE1071_0720	COG0199	J	Ribosomal protein S14
EfmE1071_0714	COG0200	J	Ribosomal protein L15
EfmE1071_0713	COG0201	U	Preprotein translocase subunit SecY
EfmE1071_0708	COG0202	K	DNA-directed RNA polymerase, alpha subunit/40 kD subunit
EfmE1071_0707	COG0203	J	Ribosomal protein L17
EfmE1071_1137	COG0204	I	1-acyl-sn-glycerol-3-phosphate acyltransferase
EfmE1071_2015	COG0205	G	6-phosphofructokinase
EfmE1071_1081	COG0206	D	Cell division GTPase
EfmE1071_0866	COG0207	F	Thymidylate synthase
EfmE1071_1165	COG0208	F	Ribonucleotide reductase, beta subunit
EfmE1071_1166	COG0209	F	Ribonucleotide reductase, alpha subunit
EfmE1071_1906	COG0210	L	Superfamily I DNA and RNA helicases
EfmE1071_2672	COG0210	L	Superfamily I DNA and RNA helicases
EfmE1071_0357	COG0211	J	Ribosomal protein L27
EfmE1071_0244	COG0212	H	5-formyltetrahydrofolate cyclo-ligase
EfmE1071_0751	COG0213	F	Thymidine phosphorylase
EfmE1071_2603	COG0215	J	Cysteinyl-tRNA synthetase
EfmE1071_0453	COG0216	J	Protein chain release factor A
EfmE1071_2029	COG0217	S	Uncharacterized conserved protein
EfmE1071_2654	COG0217	S	Uncharacterized conserved protein
EfmE1071_0879	COG0218	R	Predicted GTPase
EfmE1071_1120	COG0219	J	Predicted rRNA methylase (SpoU class)
EfmE1071_0032	COG0220	R	Predicted S-adenosylmethionine-dependent methyltransferase
EfmE1071_1158	COG0222	J	Ribosomal protein L7/L12
EfmE1071_2640	COG0223	J	Methionyl-tRNA formyltransferase
EfmE1071_1501	COG0224	C	F0F1-type ATP synthase, gamma subunit
EfmE1071_0872	COG0225	O	Peptide methionine sulfoxide reductase
EfmE1071_1306	COG0225	O	Peptide methionine sulfoxide reductase
EfmE1071_2541	COG0225	O	Peptide methionine sulfoxide reductase
EfmE1071_0078	COG0226	P	ABC-type phosphate transport system, periplasmic component
EfmE1071_1476	COG0226	P	ABC-type phosphate transport system, periplasmic component
EfmE1071_0694	COG0227	J	Ribosomal protein L28
EfmE1071_0089	COG0228	J	Ribosomal protein S16
EfmE1071_0644	COG0229	O	Conserved domain frequently associated with peptide methionine sulfoxide reductase
EfmE1071_1927	COG0230	J	Ribosomal protein L34
EfmE1071_0780	COG0231	J	Translation elongation factor P (EF-P)/translation initiation factor 5A (eIF-5A)
EfmE1071_0218	COG0233	J	Ribosome recycling factor
EfmE1071_0509	COG0234	O	Co-chaperonin GroES (HSP10)
EfmE1071_0490	COG0235	G	Ribulose-5-phosphate 4-epimerase and related epimerases and aldolases
EfmE1071_0574	COG0235	G	Ribulose-5-phosphate 4-epimerase and related epimerases and aldolases
EfmE1071_0802	COG0235	G	Ribulose-5-phosphate 4-epimerase and related epimerases and aldolases
[truncated: 1,902 more rows]

## Sheet: E1162
Additional File 2_D: COGs of E. faecium E1162
[truncated: 2,094 more rows]

[truncated: 3 more sheets: E1636, E1679, U0317]
