# Supplementary material for: Pyrosequencing-based comparative genome analysis of the nosocomial pathogen Enterococcus faecium and identification of a large transferable pathogenicity island
Source: BMC Genomics. 2010 Apr 14;11:239. doi: 10.1186/1471-2164-11-239 (PMC2858755; doi:10.1186/1471-2164-11-239)
Supplement: Additional file 4 — Supplementary table - antibiotic resistance genes in the sequenced E. faecium isolates. Table in Excel format of antibiotic resistance phenotypes and the associated antibiotic resistance genes in the sequenced E. faecium isolates. [file 1471-2164-11-239-S4.XLS]

## Sheet: Blad1
Additional file 4: Antibiotic resistance genes in sequenced E. faecium isolates
Strain	Resistancea	MICb (µg/ml)	Resistance gene	Locus tag	Contig	Remarks
E980	ERY	25	?c
E1039	none
E1071	CHL	32	chloramphenicol O-acetyltransferase	EfmE1071_2206	68	cat, 90% amino acid identity to the ortholog on E. faecium plasmid pRUM [1].
	ERY	>64	rRNA adenine N-6-methyltransferase	EfmE1071_2296	80	ermB, identical to a protein encoded on E. faecalis plasmid pRE25 [2].
	SPC	20643	aminoglycoside 6-adenylyltransferase (AAD(6))	EfmE1071_1021	27	Identical to protein encoded on E. faecalis resistance plasmid pEF418 [Genbank: AF408195].
	STR	2048	aminoglycoside 6-adenylyltransferase (AAD(6))	EfmE1071_1016	26	Identical to streptomycin resistance protein Str previously characterized in Staphylococcus aureus (3). Not truncated as in other E. faecium strains [4].
	STR	2048	streptomycin 3''-adenylyltransferase	EfmE1071_1023	27	Identical to protein encoded on E. faecalis resistance plasmid pEF418 [Genbank: AF408195].
	TET	8	tetracycline resistance protein	EfmE1071_1017	26	tetL, efflux protein [5].
	VAN	256	vanA transposon	EfmE1071_0104 to EfmE1071_0110	5	The vanA gene cluster is identical to Tn1546 [6]; The 5' flanking region of the van gene cluster contains an integrase gene and several genes without obvious homology to other E. faecium genes. The 3' flanking region consists of IS1216V.
E1162	AMP	203	low affinity penicillin-binding protein 5	EfmE1162_0386	17	Presence of amino acid residues T at position 485, T at position 499 and V at position 629 confer ampicillin resistance [7].
	TET	>128	tetracycline resistance protein	EfmE1162_0403	22	tetL, efflux protein [5].
			tetracycline resistance protein	EfmE1162_0404	22	tetM, protects the ribosome from the translation inhibition of tetracycline [5].
E1636	AMP	25	low affinity penicillin-binding protein 5	EfmE1636_1340	64	No mutations conferring resistance [7] are observed. Possibly, other mechanisms, such as overexpression of pbp5 are involved [8].
	TET	32	TetM protein	EfmE1636_1519	73	tetM, protects the ribosome from the translation inhibition of tetracycline [5].
E1679	AMP	256	low affinity penicillin-binding protein 5	EfmE1679_2724	309	Presence of amino acid residues A at position 485, T at position 499 and V at position 629 confers ampicillin resistance [7].
	CIP	25	gyrA	EfmE1679_2520	264	Amino acid change (E to K) in residue 87 of GyrA [9].
	CIP	25	parC	EfmE1679_0369	37	Amino acid change (E to K) in residue 86 of ParC [9].
	ERY	>64	rRNA adenine N-6-methyltransferase	EfmE1679_0214	28	ermA, located on Tn554 [10].
			rRNA adenine N-6-methyltransferase	EfmE1679_0608	50	ermB. This gene and its neighbouring genes are identical to antibiotic resistance plasmid pSL1 from E. faecalis [Genbank: AB247327].
	GEN	>512	6'-aminoglycoside N-acetyltransferase	EfmE1679_2053	192	99% identical to the bifunctional aminoglycoside modifying enzyme AacA-AphD [11].
	SPC	1024	streptomycin 3''-adenylyltransferase	EfmE1679_0213	28	aad9, located on Tn554 [9]
	VAN	>256	vanA transposon	EfmE1679_0615 to EfmE1679_0621	50	The vanA gene cluster is identical to Tn1546 (6). This gene cluster and its neighbouring genes are identical to antibiotic resistance plasmid pSL1 from E. faecalis [Genbank: AB247327].
U0317	AMP	256	low affinity penicillin-binding protein 5	EfmU0317_1777	119	Presence of amino acid residues S at position 466’, A at position 485, T at position 499 and V at position 629 confers ampicillin resistance [7].
	CIP	203	gyrA	EfmU0317_1301	248	Amino acid change (S to R) in residue 83 of GyrA [9].
	CIP	203	parC	EfmU0317_1677	109	Amino acid change (S to R) in residue 82 of ParC [9].
	ERY	>64	rRNA adenine N-6-methyltransferase	EfmU0317_2452	187	ermB. This gene and its neighbouring genes are identical to antibiotic resistance plasmid pSL1 from E. faecalis [Genbank: AB247327].
	GEN	>512	bifunctional AAC/APH	EfmU0317_2161	159	100% identical to the bifunctional aminoglycoside modifying enzyme AacA-AphD [11]
	STR	2048	aminoglycoside 6-adenylyltransferase (AAD(6))	EfmU0317_2169	165	aadE, identical to a protein encoded on E. faecalis plasmid pRE25 [2]
a Abbreviations are AMP: ampicillin, CHL: chloramphenicol, CIP: ciprofloxacin, ERY: erythromycin, GEN: gentamicin, SPC: spectinomycin, STR: streptomycin, TET: tetracycline, VAN: vancomycin.
b The minimal inhibitory concentration (MIC) of the indicated antibiotics against the seven isolates was determined by broth microdilution. The results are the averages of three independent determinations. Breakpoints for antimicrobial resistance are as follows: ampicillin, minimum inhibitory concentration (MIC) ≥ 16 μg/ml; chloramphenicol, MIC ≥ 32 μg/ml; ciprofloxacin, MIC ≥ 4 μg/ml; erythromyc…
c None of the previously charachterized erythromycin resistance genes ermA, ermB, mefA or msrA are present in E980.
References
1	Grady R, Hayes F: Axe-Txe, a broad-spectrum proteic toxin-antitoxin system specified by a multidrug-resistant, clinical isolate of Enterococcus faecium. Mol Microbiol 2003, 47:1419-1432.
2	Schwarz FV, Perreten V, Teuber M: Sequence of the 50-kb conjugative multiresistance plasmid pRE25 from Enterococcus faecalis RE25. Plasmid 2001, 46:170-187.
3	Projan SJ, Moghazeh S, Novick RP: Nucleotide sequence of pS194, a streptomycin-resistance plasmid from Staphylococcus aureus. Nucleic Acids Res 1988, 16:2179-2187.
4	Sletvold H, Johnsen PJ, Simonsen GS, Aasnaes B, Sundsfjord A, Nielsen KM: Comparative DNA analysis of two vanA plasmids from Enterococcus faecium strains isolated from poultry and a poultry farmer in Norway. Antimicrob.Agents Chemother 2007 51:736-739.
5	McMurry LM, Levy SB: Tetracycline resistance determinants in Gram-positive bacteria. In Gram-positive pathogens, edited by Fischetti V, Novick R, Ferretti J, Portnoy D, Rood J. Washington DC: ASM Press; 2006:801-820.
6	Arthur M, Molinas C, Depardieu F, Courvalin P: Characterization of Tn1546, a Tn3-related transposon conferring glycopeptide resistance by synthesis of depsipeptide peptidoglycan precursors in Enterococcus faecium BM4147. J Bacteriol 1993, 175:117-127.
7	Rice LB, Bellais S, Carias LL, Hutton-Thomas, R, Bonomo RA, Caspers P, Page MGP, Gutmann L: Impact of specific pbp5 mutations on expression of beta-lactam resistance in Enterococcus faecium. Antimicrob Agents Chemother 2004 48:3028-3032.
8	Fontana R, Aldegheri M, Ligozzi M, Lopez H, Sucari A, Satta G: Overproduction of a low-affinity penicillin-binding protein and high-level ampicillin resistance in Enterococcus faecium. Antimicrob Agents Chemother 1994 38:1980-1983.
9	Leavis HL, Willems RJL, Top J, Bonten MJM: High-level ciprofloxacin resistance from point mutations in gyrA and parC confined to global hospital-adapted clonal lineage CC17 of Enterococcus faecium. J Clin Microbiol 2006, 44:1059-1064.
10	Murphy E, Huwyler L, de Freire Bastos MDC: Transposon Tn554: complete nucleotide sequence and isolation of transposition-defective and antibiotic-sensitive mutants. EMBO J 1985, 4:3357-3365.
11	Ferretti JJ, Gilmore KS, Courvalin P: Nucleotide sequence analysis of the gene specifying the bifunctional 6'-aminoglycoside acetyltransferase 2"-aminoglycoside phosphotransferase enzyme in Streptococcus faecalis and identification and cloning of gene regions specifying the two activities. J Bacteriol 1986, 167:631-638.
