# Supplementary material for: Pyrosequencing-based comparative genome analysis of the nosocomial pathogen Enterococcus faecium and identification of a large transferable pathogenicity island
Source: BMC Genomics. 2010 Apr 14;11:239. doi: 10.1186/1471-2164-11-239 (PMC2858755; doi:10.1186/1471-2164-11-239)
Supplement: Additional file 5 — Supplementary table - COGs present in E. faecium and absent from E. faecalis. Table in Excel format with COGs that are present in all E. faecium genomes sequenced in this study and that are absent from all six available E. faecalis genome sequences. [file 1471-2164-11-239-S5.XLS]

## Sheet: Blad1
Additional file 5. COGs present in E. faecium and absent from E. faecalis
			Locus tags
COG	COG functional categorya	COG annotation	E980	E1039	E1071	E1162	E1636	E1679	U0317
COG0156	H	7-keto-8-aminopelargonate synthetase and related enzymes	EfmE980_0315	EfmE1039_0840	EfmE1071_2377	EfmE1162_0028	EfmE1636_2619	EfmE1679_0766	EfmU0317_1635
COG0163	H	3-polyprenyl-4-hydroxybenzoate decarboxylase	EfmE980_2588	EfmE1039_1638	EfmE1071_1203	EfmE1162_1473	EfmE1636_0088	EfmE1679_3038	EfmU0317_2605
COG0347	E	Nitrogen regulatory protein PII	EfmE980_1583	EfmE1039_1527	EfmE1071_1875	EfmE1162_0633	EfmE1636_1781	EfmE1679_0912	EfmU0317_0468
COG0367	E	Asparagine synthase (glutamine-hydrolyzing)	EfmE980_0455	EfmE1039_1290	EfmE1071_0252	EfmE1162_0062	EfmE1636_0341	EfmE1679_1739	EfmU0317_0135
COG0386	O	Glutathione peroxidase	EfmE980_2078	EfmE1039_1867	EfmE1071_0776	EfmE1162_2268	EfmE1636_0657	EfmE1679_1543	EfmU0317_1913
COG0428	P	Predicted divalent heavy-metal cations transporter	EfmE980_2051	EfmE1039_1877	EfmE1071_0774	EfmE1162_0500	EfmE1636_0600	EfmE1679_1230	EfmU0317_0888
COG0599	S	Uncharacterized homolog of gamma-carboxymuconolactone decarboxylase subunit	EfmE980_0461	EfmE1039_1472	EfmE1071_0258	EfmE1162_0533	EfmE1636_0348	EfmE1679_2484	EfmU0317_0129
COG0600	S	ABC-type nitrate/sulfonate/bicarbonate transport system, permease component	EfmE980_0119	EfmE1039_2100	EfmE1071_0933	EfmE1162_2140	EfmE1636_2290	EfmE1679_2066	EfmU0317_2843
COG0616	OU	Periplasmic serine proteases (ClpP class)	EfmE980_1630	EfmE1039_2438	EfmE1071_0884	EfmE1162_0484	EfmE1636_0264	EfmE1679_0295	EfmU0317_2666
COG0661	R	Predicted unusual protein kinase	EfmE980_2729	EfmE1039_2191	EfmE1071_0612	EfmE1162_0910	EfmE1636_1207	EfmE1679_0663	EfmU0317_1227
COG0667	C	Predicted oxidoreductases (related to aryl-alcohol dehydrogenases)	EfmE980_1149	EfmE1039_0196	EfmE1071_0007	EfmE1162_1343	EfmE1636_0308	EfmE1679_1632	EfmU0317_1603
			EfmE980_1937	EfmE1039_2268	EfmE1071_1305	EfmE1162_1303	EfmE1636_1808	EfmE1679_0966	EfmU0317_0282
COG0679	R	Predicted permeases	EfmE980_1270	EfmE1039_0214	EfmE1071_2102	EfmE1162_2500	EfmE1636_2675	EfmE1679_2674	EfmU0317_0665
COG0702	MG	Predicted nucleoside-diphosphate-sugar epimerases	EfmE980_2757	EfmE1039_1328	EfmE1071_0302	EfmE1162_1808	EfmE1636_0566	EfmE1679_0792	EfmU0317_0355
			EfmE980_2521	EfmE1039_0979	EfmE1071_2577	EfmE1162_1903	EfmE1636_1560	EfmE1679_1132	EfmU0317_1732
COG0714	R	MoxR-like ATPases	EfmE980_1308	EfmE1039_1159	EfmE1071_1372	EfmE1162_0873	EfmE1636_2442	EfmE1679_2358	EfmU0317_1285
COG0715	R	ABC-type nitrate/sulfonate/bicarbonate transport systems, periplasmic components	EfmE980_0119	EfmE1039_2102	EfmE1071_0932	EfmE1162_2141	EfmE1636_2290	EfmE1679_2065	EfmU0317_2842
COG0824	R	Predicted thioesterase	EfmE980_2037	EfmE1039_2243	EfmE1071_0549	EfmE1162_0972	EfmE1636_2206	EfmE1679_2297	EfmU0317_0252
COG0860	M	N-acetylmuramoyl-L-alanine amidase	EfmE980_0851	EfmE1039_0504	EfmE1071_1565	EfmE1162_0743	EfmE1636_0507	EfmE1679_0403	EfmU0317_2086
COG1055	P	Na+/H+ antiporter NhaD and related arsenite permeases	EfmE980_2172	EfmE1039_1526	EfmE1071_1876	EfmE1162_0634	EfmE1636_1782	EfmE1679_0913	EfmU0317_0467
COG1129	G	ABC-type sugar transport system, ATPase component	EfmE980_1723	EfmE1039_0255	EfmE1071_2141	EfmE1162_2459	EfmE1636_1990	EfmE1679_0319	EfmU0317_2731
COG1154	HI	Deoxyxylulose-5-phosphate synthase	EfmE980_0697	EfmE1039_0186	EfmE1071_2502	EfmE1162_1208	EfmE1636_0215	EfmE1679_0959	EfmU0317_1784
COG1230	P	Co/Zn/Cd efflux system component	EfmE980_2210	EfmE1039_0632	EfmE1071_2073	EfmE1162_2009	EfmE1636_1396	EfmE1679_1896	EfmU0317_0903
COG1416	S	Uncharacterized conserved protein	EfmE980_1995	EfmE1039_2332	EfmE1071_1243	EfmE1162_1512	EfmE1636_2477	EfmE1679_2187	EfmU0317_2048
COG1619	V	Uncharacterized proteins, homologs of microcin C7 resistance protein MccF	EfmE980_0394	EfmE1039_1971	EfmE1071_0920	EfmE1162_0838	EfmE1636_0045	EfmE1679_0981	EfmU0317_0996
COG1636	S	Uncharacterized protein conserved in bacteria	EfmE980_1247	EfmE1039_0698	EfmE1071_0461	EfmE1162_1685	EfmE1636_1418	EfmE1679_2873	EfmU0317_2885
COG1714	S	Predicted membrane protein/domain	EfmE980_1629	EfmE1039_2437	EfmE1071_1185	EfmE1162_0485	EfmE1636_0263	EfmE1679_0294	EfmU0317_2665
COG1721	R	Uncharacterized conserved protein (some members contain a von Willebrand factor type A (vWA) domain)	EfmE980_1310	EfmE1039_1161	EfmE1071_1374	EfmE1162_0872	EfmE1636_2440	EfmE1679_2360	EfmU0317_1283
COG1752	R	Predicted esterase of the alpha-beta hydrolase superfamily	EfmE980_2381	EfmE1039_1032	EfmE1071_2630	EfmE1162_2418	EfmE1636_1007	EfmE1679_1478	EfmU0317_2915
COG1794	M	Aspartate racemase	EfmE980_1646	EfmE1039_2582	EfmE1071_0897	EfmE1162_0823	EfmE1636_2541	EfmE1679_0309	EfmU0317_1014
COG1811	R	Uncharacterized membrane protein, possible Na channel or pump	EfmE980_2595	EfmE1039_1646	EfmE1071_1196	EfmE1162_1466	EfmE1636_0080	EfmE1679_2402	EfmU0317_2612
COG1866	C	Phosphoenolpyruvate carboxykinase (ATP)	EfmE980_1181	EfmE1039_0114	EfmE1071_0058	EfmE1162_2233	EfmE1636_0025	EfmE1679_0257	EfmU0317_2806
COG1896	R	Predicted hydrolases of HD superfamily	EfmE980_0277	EfmE1039_0868	EfmE1071_2405	EfmE1162_0056	EfmE1636_2648	EfmE1679_1608	EfmU0317_1158
COG1902	C	NADH:flavin oxidoreductases, Old Yellow Enzyme family	EfmE980_1986	EfmE1039_2323	EfmE1071_1252	EfmE1162_1407	EfmE1636_1342	EfmE1679_1442	EfmU0317_2961
COG1917	S	Uncharacterized conserved protein, contains double-stranded beta-helix domain	EfmE980_0460	EfmE1039_1473	EfmE1071_0257	EfmE1162_0532	EfmE1636_0347	EfmE1679_2485	EfmU0317_0130
COG1972	F	Nucleoside permease	EfmE980_0738	EfmE1039_0146	EfmE1071_2464	EfmE1162_0355	EfmE1636_1307	EfmE1679_2756	EfmU0317_0191
COG2035	S	Predicted membrane protein	EfmE980_0039	EfmE1039_2018	EfmE1071_0830	EfmE1162_2060	EfmE1636_0959	EfmE1679_1110	EfmU0317_1957
COG2124	Q	Cytochrome P450	EfmE980_1148	EfmE1039_1635	EfmE1071_0008	EfmE1162_1344	EfmE1636_0307	EfmE1679_1633	EfmU0317_1602
COG2153	R	Predicted acyltransferase	EfmE980_2402	EfmE1039_1011	EfmE1071_2609	EfmE1162_1775	EfmE1636_1029	EfmE1679_1164	EfmU0317_2353
COG2160	G	L-arabinose isomerase	EfmE980_1218	EfmE1039_0669	EfmE1071_0489	EfmE1162_1655	EfmE1636_0404	EfmE1679_1988	EfmU0317_2366
COG2186	K	Transcriptional regulators	EfmE980_1938	EfmE1039_2270	EfmE1071_1304	EfmE1162_1304	EfmE1636_1807	EfmE1679_0965	EfmU0317_0283
COG2211	G	Na+/melibiose symporter and related transporters	EfmE980_1169	EfmE1039_0127	EfmE1071_0070	EfmE1162_2245	EfmE1636_0680	EfmE1679_0269	EfmU0317_2794
COG2249	R	Putative NADPH-quinone reductase (modulator of drug activity B)	EfmE980_1171	EfmE1039_0125	EfmE1071_0068	EfmE1162_2243	EfmE1636_0682	EfmE1679_0267	EfmU0317_2796
COG2949	S	Uncharacterized membrane protein	EfmE980_1106	EfmE1039_1223	EfmE1071_2512	EfmE1162_1198	EfmE1636_0205	EfmE1679_1098	EfmU0317_2228
COG3001	G	Fructosamine-3-kinase	EfmE980_0197	EfmE1039_2511	EfmE1071_0435	EfmE1162_0411	EfmE1636_1823	EfmE1679_2791	EfmU0317_1870
COG3270	S	Uncharacterized conserved protein	EfmE980_0930	EfmE1039_0330	EfmE1071_2705	EfmE1162_1284	EfmE1636_1931	EfmE1679_0677	EfmU0317_0553
COG3345	G	Alpha-galactosidase	EfmE980_1602	EfmE1039_1505	EfmE1071_1893	EfmE1162_0652	EfmE1636_1801	EfmE1679_0932	EfmU0317_0449
COG3382	S	Uncharacterized conserved protein	EfmE980_1980	EfmE1039_2317	EfmE1071_1262	EfmE1162_1397	EfmE1636_1907	EfmE1679_0789	EfmU0317_0009
COG3479	Q	Phenolic acid decarboxylase	EfmE980_2578	EfmE1039_2365	EfmE1071_1210	EfmE1162_1480	EfmE1636_0095	EfmE1679_2226	EfmU0317_2598
COG3544	S	Uncharacterized protein conserved in bacteria	EfmE980_0001	EfmE1039_1425	EfmE1071_0140	EfmE1162_0175	EfmE1636_2876	EfmE1679_2827	EfmU0317_0556
COG3559	M	Putative exporter of polyketide antibiotics	EfmE980_2015	EfmE1039_2347	EfmE1071_1228	EfmE1162_1497	EfmE1636_0112	EfmE1679_2201	EfmU0317_2034
COG3590	O	Predicted metalloendopeptidase	EfmE980_1058	EfmE1039_1117	EfmE1071_1822	EfmE1162_2192	EfmE1636_1138	EfmE1679_2273	EfmU0317_2127
COG3619	S	Predicted membrane protein	EfmE980_2624	EfmE1039_2380	EfmE1071_2673	EfmE1162_0227	EfmE1636_1363	EfmE1679_2315	EfmU0317_2592
COG3634	O	Alkyl hydroperoxide reductase, large subunit	EfmE980_0709	EfmE1039_0174	EfmE1071_2491	EfmE1162_0382	EfmE1636_1336	EfmE1679_2728	EfmU0317_1773
COG3655	K	Predicted transcriptional regulator	EfmE980_1100	EfmE1039_1225	EfmE1071_1609	EfmE1162_1195	EfmE1636_0201	EfmE1679_1096	EfmU0317_2226
COG3760	S	Uncharacterized conserved protein	EfmE980_0395	EfmE1039_0719	EfmE1071_0305	EfmE1162_0839	EfmE1636_0046	EfmE1679_0982	EfmU0317_0995
			EfmE980_2670	EfmE1039_1970	EfmE1071_0921	EfmE1162_1705	EfmE1636_2607	EfmE1679_1700	EfmU0317_2866
COG3861	S	Uncharacterized protein conserved in bacteria	EfmE980_1907	EfmE1039_0740	EfmE1071_2443	EfmE1162_1263	EfmE1636_0605	EfmE1679_2543	EfmU0317_1176
COG3940	R	Predicted beta-xylosidaseb	EfmE980_1212	EfmE1039_0663	EfmE1071_0494	EfmE1162_1650	EfmE1636_0399	EfmE1679_1993	EfmU0317_2372
COG3944	M	Capsular polysaccharide biosynthesis protein	EfmE980_1397	EfmE1039_0619	EfmE1071_1424	EfmE1162_0219	EfmE1636_2382	EfmE1679_2050	EfmU0317_2293
COG3957	G	Phosphoketolase	EfmE980_0405	EfmE1039_1962	EfmE1071_0533	EfmE1162_0850	EfmE1636_0055	EfmE1679_1585	EfmU0317_0985
COG3981	R	Predicted acetyltransferase	EfmE980_1685	EfmE1039_0297	EfmE1071_1362	EfmE1162_2618	EfmE1636_1949	EfmE1679_0171	EfmU0317_2774
COG4186	R	Predicted phosphoesterase or phosphohydrolase	EfmE980_1052	EfmE1039_1123	EfmE1071_1829	EfmE1162_2186	EfmE1636_1132	EfmE1679_0555	EfmU0317_2133
COG4189	K	Predicted transcriptional regulator	EfmE980_1211	EfmE1039_0655	EfmE1071_0501	EfmE1162_1643	EfmE1636_0392	EfmE1679_2001	EfmU0317_2379
COG4213	G	ABC-type xylose transport system, periplasmic componentb	EfmE980_1725	EfmE1039_0254	EfmE1071_2140	EfmE1162_2460	EfmE1636_1991	EfmE1679_0318	EfmU0317_2730
COG4214	G	ABC-type xylose transport system, permease componentb	EfmE980_1722	EfmE1039_0256	EfmE1071_2142	EfmE1162_2458	EfmE1636_1989	EfmE1679_0320	EfmU0317_2732
COG4548	P	Nitric oxide reductase activation protein	EfmE980_0753	EfmE1039_0732	EfmE1071_2451	EfmE1162_1271	EfmE1636_1295	EfmE1679_2769	EfmU0317_0204
COG4821	R	Uncharacterized protein containing SIS (Sugar ISomerase) phosphosugar binding domain	EfmE980_0946	EfmE1039_0315	EfmE1071_0352	EfmE1162_1752	EfmE1636_1915	EfmE1679_2633	EfmU0317_0700
COG4832	S	Uncharacterized conserved protein	EfmE980_1184	EfmE1039_0111	EfmE1071_0055	EfmE1162_2230	EfmE1636_0029	EfmE1679_0253	EfmU0317_2809
COG4868	S	Uncharacterized protein conserved in bacteria	EfmE980_0740	EfmE1039_0145	EfmE1071_2463	EfmE1162_0354	EfmE1636_1306	EfmE1679_2757	EfmU0317_0192
COG4990	S	Uncharacterized protein conserved in bacteria	EfmE980_2292	EfmE1039_1365	EfmE1071_2321	EfmE1162_0672	EfmE1636_0140	EfmE1679_0157	EfmU0317_1891
COG5434	M	Endopolygalacturonase	EfmE980_0895	EfmE1039_2497	EfmE1071_1007	EfmE1162_0561	EfmE1636_0459	EfmE1679_0359	EfmU0317_1537
COG5521	S	Predicted integral membrane protein	EfmE980_0727	EfmE1039_0157	EfmE1071_2475	EfmE1162_0366	EfmE1636_1318	EfmE1679_2745	EfmU0317_1756
a The one-letter codes represent the following COG functional categories: J: translation, ribosomal structure and biogenesis; K: transcription; L: replication, recombination and repair; D: cell cycle control, cell division, chromosome partitioning; V: defense mechanisms; T: signal transduction mechanisms; M: cell wall/membrane/envelope biogenesis; N: cell motility; U: intracellular trafficking, s…
b The annotation of COG3940, COG4213 and COG4214 suggests an involvement of these proteins in uptake and metabolism of the pentose sugar xylose. However, of the sequenced strains only E1636 can use D-xylose as carbon source (data not shown) so the annotation of this COG is probably incorrect. BLAST analysis of the E. faecium proteins suggests a role in the uptake and metabolism of the pentose sug…
