# Supplementary material for: Pyrosequencing-based comparative genome analysis of the nosocomial pathogen Enterococcus faecium and identification of a large transferable pathogenicity island
Source: BMC Genomics. 2010 Apr 14;11:239. doi: 10.1186/1471-2164-11-239 (PMC2858755; doi:10.1186/1471-2164-11-239)
Supplement: Additional file 6 — Supplementary table - COGs present in E. faecalis and absent from E. faecium. Table in Excel format with COGs that are present in all six available E. faecalis genome sequences and that are absent from the E. faecium genomes sequenced in this study. [file 1471-2164-11-239-S6.XLS]

## Sheet: Blad1
Additional file 6. COGs present in E. faecalis and absent from E. faecium
			Locus tags
COG	COG functional categorya	COG annotation	ATCC 29200	HH22	TuSoD_Ef11	TX0104	TX1332	V583
COG0010	E	Arginase/agmatinase/formimiono-glutamate hydrolase, arginase family	HMPREF0345_2477	HMPREF0346_0198	ENTFA0001_1155	HMPREF0348_1490	HMPREF0349_1293	EF1247
COG0074	C	Succinyl-CoA synthetase, alpha subunit	HMPREF0345_0339	HMPREF0346_0918	ENTFA0001_1515	HMPREF0348_0353	HMPREF0349_2778	EF0383
			HMPREF0345_0522	HMPREF0346_1598	ENTFA0001_1059	HMPREF0348_2044	HMPREF0349_2949	EF3010
COG0083	E	Homoserine kinase	HMPREF0345_1621	HMPREF0346_1113	ENTFA0001_1384	HMPREF0348_2846	HMPREF0349_0377	EF2420
COG0232	F	dGTP triphosphohydrolase	HMPREF0345_1914	HMPREF0346_2656	ENTFA0001_1586	HMPREF0348_2284	HMPREF0349_0675	EF1958
COG0245	I	2C-methyl-D-erythritol 2,4-cyclodiphosphate synthase	HMPREF0345_2873	HMPREF0346_2887	ENTFA0001_1751	HMPREF0348_1051	HMPREF0349_2308	EF0042
COG0251	J	Putative translation initiation inhibitor, yjgF family	HMPREF0345_1511	HMPREF0346_1234	ENTFA0001_0724	HMPREF0348_1063	HMPREF0349_0274	EF0030
			HMPREF0345_2808	HMPREF0346_2874	ENTFA0001_1995	HMPREF0348_2724	HMPREF0349_2241	EF0115
			HMPREF0345_2884	HMPREF0346_2958	ENTFA0001_2379	HMPREF0348_2937	HMPREF0349_2321	EF2574
COG0276	H	Protoheme ferro-lyase (ferrochelatase)	HMPREF0345_1885	HMPREF0346_2625	ENTFA0001_2088	HMPREF0348_2313	HMPREF0349_0646	EF1989
COG0294	H	Dihydropteroate synthase and related enzymes	HMPREF0345_0113	HMPREF0346_2366	ENTFA0001_0857	HMPREF0348_0132	HMPREF0349_2544	EF3265
COG0303	H	Molybdopterin biosynthesis enzyme	HMPREF0345_2324	HMPREF0346_0353	ENTFA0001_0985	HMPREF0348_1640	HMPREF0349_1136	EF1391
			HMPREF0345_2330	HMPREF0346_0358	ENTFA0001_0990	HMPREF0348_1645	HMPREF0349_1141	EF1396
COG0306	P	Phosphate/sulphate permeases	HMPREF0345_1598	HMPREF0346_1137	ENTFA0001_1362	HMPREF0348_2824	HMPREF0349_0355	EF2442
COG0315	H	Molybdenum cofactor biosynthesis enzyme	HMPREF0345_2328	HMPREF0346_0354	ENTFA0001_0986	HMPREF0348_1641	HMPREF0349_1140	EF1392
COG0318	IQ	Acyl-CoA synthetases (AMP-forming)/AMP-acid ligases II	HMPREF0345_0581	HMPREF0346_0976	ENTFA0001_1118	HMPREF0348_2091	HMPREF0349_2886	EF0446
COG0352	H	Thiamine monophosphate synthase	HMPREF0345_1321	HMPREF0346_1421	ENTFA0001_0159	HMPREF0348_2425	HMPREF0349_0060	EF2776
COG0402	FR	Cytosine deaminase and related metal-dependent hydrolases	HMPREF0345_0530	HMPREF0346_0009	ENTFA0001_2543	HMPREF0348_1300	HMPREF0349_0266	EF0390
			HMPREF0345_1504	HMPREF0346_0010	ENTFA0001_2544	HMPREF0348_1301	HMPREF0349_0366	EF1061
			HMPREF0345_1610	HMPREF0346_0173	ENTFA0001_1373	HMPREF0348_1467	HMPREF0349_1316	EF1062
			HMPREF0345_2500	HMPREF0346_0925	ENTFA0001_1665	HMPREF0348_2051	HMPREF0349_1473	EF1223
			HMPREF0345_2656	HMPREF0346_1125	ENTFA0001_1987	HMPREF0348_2716	HMPREF0349_1474	EF2431
			HMPREF0345_2657	HMPREF0346_1241	ENTFA0001_1066	HMPREF0348_2835	HMPREF0349_2941	EF2582
COG0415	L	Deoxyribodipyrimidine photolyase	HMPREF0345_2189	HMPREF0346_0564	ENTFA0001_0437	HMPREF0348_1770	HMPREF0349_1004	EF1598
COG0425	O	Predicted redox protein, regulator of disulfide bond formation	HMPREF0345_1519	HMPREF0346_1226	ENTFA0001_2003	HMPREF0348_2732	HMPREF0349_0282	EF2566
COG0447	H	Dihydroxynaphthoic acid synthase	HMPREF0345_0580	HMPREF0346_0975	ENTFA0001_1117	HMPREF0348_2090	HMPREF0349_2887	EF0445
COG0460	E	Homoserine dehydrogenase	HMPREF0345_1619	HMPREF0346_1116	ENTFA0001_1382	HMPREF0348_2844	HMPREF0349_0375	EF2422
COG0493	ER	NADPH-dependent glutamate synthase beta chain and related oxidoreductases	HMPREF0345_1312	HMPREF0346_1220	ENTFA0001_1988	HMPREF0348_2417	HMPREF0349_0050	EF2560
			HMPREF0345_1505	HMPREF0346_1240	ENTFA0001_2009	HMPREF0348_2717	HMPREF0349_0267	EF2581
			HMPREF0345_1525	HMPREF0346_1429	ENTFA0001_1894	HMPREF0348_2738	HMPREF0349_0288	EF2785
COG0498	E	Threonine synthase	HMPREF0345_1620	HMPREF0346_1114	ENTFA0001_1383	HMPREF0348_2845	HMPREF0349_0376	EF2421
COG0521	H	Molybdopterin biosynthesis enzymes	HMPREF0345_2325	HMPREF0346_0357	ENTFA0001_0989	HMPREF0348_1644	HMPREF0349_1137	EF1395
COG0574	G	Phosphoenolpyruvate synthase/pyruvate phosphate dikinase	HMPREF0345_1177	HMPREF0346_2295	ENTFA0001_0887	HMPREF0348_0929	HMPREF0349_2090	EF1024
COG0666	R	FOG: Ankyrin repeat	HMPREF0345_0516	HMPREF0346_0912	ENTFA0001_1055	HMPREF0348_2039	HMPREF0349_2953	EF0377
COG0709	E	Selenophosphate synthase	HMPREF0345_1518	HMPREF0346_1227	ENTFA0001_2002	HMPREF0348_2731	HMPREF0349_0281	EF2567
COG0725	P	ABC-type molybdate transport system, periplasmic component	HMPREF0345_2323	HMPREF0346_0359	ENTFA0001_0991	HMPREF0348_1646	HMPREF0349_1135	EF1397
COG0746	H	Molybdopterin-guanine dinucleotide biosynthesis protein A	HMPREF0345_2336	HMPREF0346_0346	ENTFA0001_0977	HMPREF0348_1634	HMPREF0349_1148	EF1385
COG0753	P	Catalase	HMPREF0345_2193	HMPREF0346_0563	ENTFA0001_0438	HMPREF0348_1769	HMPREF0349_1005	EF1597
COG0801	H	7,8-dihydro-6-hydroxymethylpterin-pyrophosphokinase	HMPREF0345_0110	HMPREF0346_2369	ENTFA0001_0860	HMPREF0348_0129	HMPREF0349_2541	EF3268
COG0819	K	Putative transcription activator	HMPREF0345_1330	HMPREF0346_1412	ENTFA0001_0149	HMPREF0348_2434	HMPREF0349_0069	EF2767
COG1008	C	NADH:ubiquinone oxidoreductase subunit 4 (chain M)	HMPREF0345_2462	HMPREF0346_0214	ENTFA0001_1169	HMPREF0348_1506	HMPREF0349_1277	EF1263
COG1025	O	Secreted/periplasmic Zn-dependent peptidases, insulinase-like	HMPREF0345_0900	HMPREF0346_2021	ENTFA0001_0025	HMPREF0348_0690	HMPREF0349_1797	EF0743
COG1110	L	Reverse gyrase	HMPREF0345_1560	HMPREF0346_1176	ENTFA0001_1326	HMPREF0348_2785	HMPREF0349_0321	EF2478
COG1139	C	Uncharacterized conserved protein containing a ferredoxin-like domain	HMPREF0345_2609	HMPREF0346_0058	ENTFA0001_0067	HMPREF0348_1345	HMPREF0349_1429	EF1109
COG1165	H	2-succinyl-6-hydroxy-2,4-cyclohexadiene-1-carboxylate synthase	HMPREF0345_0583	HMPREF0346_0978	ENTFA0001_1120	HMPREF0348_2093	HMPREF0349_2884	EF0448
COG1169	HQ	Isochorismate synthase	HMPREF0345_0582	HMPREF0346_0977	ENTFA0001_1119	HMPREF0348_2092	HMPREF0349_2885	EF0447
COG1171	E	Threonine dehydratase	HMPREF0345_1507	HMPREF0346_1238	ENTFA0001_1990	HMPREF0348_2719	HMPREF0349_0269	EF2579
COG1271	C	Cytochrome bd-type quinol oxidase, subunit 1	HMPREF0345_1811	HMPREF0346_2549	ENTFA0001_0675	HMPREF0348_3163	HMPREF0349_0571	EF2061
COG1292	M	Choline-glycine betaine transporter	HMPREF0345_2309	HMPREF0346_0374	ENTFA0001_1005	HMPREF0348_1660	HMPREF0349_1120	EF1412
COG1294	C	Cytochrome bd-type quinol oxidase, subunit 2	HMPREF0345_1812	HMPREF0346_2550	ENTFA0001_0676	HMPREF0348_3162	HMPREF0349_0572	EF2060
COG1301	C	Na+/H+-dicarboxylate symporters	HMPREF0345_0327	HMPREF0346_0922	ENTFA0001_1502	HMPREF0348_0340	HMPREF0349_2765	EF0387
			HMPREF0345_0526	HMPREF0346_1610	ENTFA0001_1063	HMPREF0348_2048	HMPREF0349_2944	EF3022
COG1392	P	Phosphate transport regulator (distant homolog of PhoU)	HMPREF0345_1599	HMPREF0346_1135	ENTFA0001_1363	HMPREF0348_2825	HMPREF0349_0356	EF2441
COG1408	R	Predicted phosphohydrolases	HMPREF0345_1126	HMPREF0346_0182	ENTFA0001_1672	HMPREF0348_0879	HMPREF0349_2039	EF0972
			HMPREF0345_2492	HMPREF0346_2246	ENTFA0001_0788	HMPREF0348_1475	HMPREF0349_1308	EF1231
COG1446	E	Asparaginase	HMPREF0345_2561	HMPREF0346_0109	ENTFA0001_0116	HMPREF0348_1395	HMPREF0349_1380	EF1158
COG1457	F	Purine-cytosine permease and related proteins	HMPREF0345_0104	HMPREF0346_2378	ENTFA0001_0867	HMPREF0348_0123	HMPREF0349_2533	EF3277
COG1529	C	Aerobic-type carbon monoxide dehydrogenase, large subunit CoxL/CutL homologs	HMPREF0345_1515	HMPREF0346_1230	ENTFA0001_1999	HMPREF0348_2728	HMPREF0349_0278	EF2570
COG1539	H	Dihydroneopterin aldolase	HMPREF0345_0109	HMPREF0346_2370	ENTFA0001_0861	HMPREF0348_0128	HMPREF0349_2540	EF3269
COG1556	S	Uncharacterized conserved protein	HMPREF0345_2608	HMPREF0346_0059	ENTFA0001_0068	HMPREF0348_1346	HMPREF0349_1428	EF1110
COG1607	I	Acyl-CoA hydrolase	HMPREF0345_1596	HMPREF0346_1139	ENTFA0001_1360	HMPREF0348_2822	HMPREF0349_0353	EF2444
COG1704	S	Uncharacterized conserved protein	HMPREF0345_0604	HMPREF0346_0999	ENTFA0001_1140	HMPREF0348_2113	HMPREF0349_2863	EF0468
COG1725	K	Predicted transcriptional regulators	HMPREF0345_0495	HMPREF0346_0646	ENTFA0001_0274	HMPREF0348_1850	HMPREF0349_0928	EF0301
			HMPREF0345_2114	HMPREF0346_0891	ENTFA0001_1034	HMPREF0348_2333	HMPREF0349_2973	EF1676
COG1785	P	Alkaline phosphatase	HMPREF0345_0378	HMPREF0346_1563	ENTFA0001_0455	HMPREF0348_1165	HMPREF0349_1517	EF2973
COG1816	F	Adenosine deaminase	HMPREF0345_2793	HMPREF0346_2987	ENTFA0001_2415	HMPREF0348_2945	HMPREF0349_2217	EF0171
COG1834	E	N-Dimethylarginine dimethylaminohydrolase	HMPREF0345_0379	HMPREF0346_1562	ENTFA0001_0456	HMPREF0348_1166	HMPREF0349_1518	EF2972
COG1881	R	Phospholipid-binding protein	HMPREF0345_1806	HMPREF0346_2543	ENTFA0001_0670	HMPREF0348_3169	HMPREF0349_0566	EF2067
COG1883	C	Na+transporting methylmalonyl-CoA/oxaloacetate decarboxylase, beta subunit	HMPREF0345_2922	HMPREF0346_2837	ENTFA0001_2177	HMPREF0348_1102	HMPREF0349_2359	EF3324
COG1894	C	NADH:ubiquinone oxidoreductase, NADH-binding (51 kD) subunit	HMPREF0345_2332	HMPREF0346_0350	ENTFA0001_0982	HMPREF0348_1638	HMPREF0349_1143	EF1389
COG1905	C	NADH:ubiquinone oxidoreductase 24 kD subunit	HMPREF0345_2333	HMPREF0346_0349	ENTFA0001_0980	HMPREF0348_1637	HMPREF0349_1144	EF1388
COG1924	M	Activator of 2-hydroxyglutaryl-CoA dehydratase (HSP70-class ATPase domain)	HMPREF0345_2399	HMPREF0346_0283	ENTFA0001_1237	HMPREF0348_1572	HMPREF0349_1202	EF1327
COG1953	FH	Cytosine/uracil/thiamine/allantoin permeases	HMPREF0345_0355	HMPREF0346_1587	ENTFA0001_0337	HMPREF0348_0368	HMPREF0349_1491	EF3000
COG1975	O	Xanthine and CO dehydrogenases maturation factor, XdhC/CoxF family	HMPREF0345_1514	HMPREF0346_1223	ENTFA0001_1998	HMPREF0348_2727	HMPREF0349_0277	EF2563
			HMPREF0345_1522	HMPREF0346_1231	ENTFA0001_2006	HMPREF0348_2735	HMPREF0349_0285	EF2571
COG2005	R	N-terminal domain of molybdenum-binding protein	HMPREF0345_1513	HMPREF0346_1232	ENTFA0001_1997	HMPREF0348_2726	HMPREF0349_0276	EF2572
COG2055	C	Malate/L-lactate dehydrogenases	HMPREF0345_0527	HMPREF0346_0923	ENTFA0001_1064	HMPREF0348_2049	HMPREF0349_2943	EF0388
COG2068	R	Uncharacterized MobA-related protein	HMPREF0345_1516	HMPREF0346_1229	ENTFA0001_2000	HMPREF0348_2729	HMPREF0349_0279	EF2569
COG2070	R	Dioxygenases related to 2-nitropropane dioxygenase	HMPREF0345_1221	HMPREF0346_1469	ENTFA0001_1850	HMPREF0348_2376	HMPREF0349_0011	EF2883
COG2080	O	Aerobic-type carbon monoxide dehydrogenase, small subunit CoxS/CutS homologs	HMPREF0345_1515	HMPREF0346_1230	ENTFA0001_1999	HMPREF0348_2728	HMPREF0349_0278	EF2570
COG2102	R	Predicted ATPases of PP-loop superfamily	HMPREF0345_1555	HMPREF0346_1182	ENTFA0001_2264	HMPREF0348_2777	HMPREF0349_0316	EF2484
COG2145	H	Hydroxyethylthiazole kinase, sugar kinase family	HMPREF0345_1320	HMPREF0346_1422	ENTFA0001_0160	HMPREF0348_2424	HMPREF0349_0059	EF2777
COG2169	F	Adenosine deaminase	HMPREF0345_0470	HMPREF0346_0865	ENTFA0001_2096	HMPREF0348_2359	HMPREF0349_2998	EF0275
COG2199	T	FOG: GGDEF domain	HMPREF0345_1038	HMPREF0346_2164	ENTFA0001_2316	HMPREF0348_3118	HMPREF0349_1954	EF0889
COG2258	S	Uncharacterized protein conserved in bacteria	HMPREF0345_2326	HMPREF0346_0356	ENTFA0001_0988	HMPREF0348_1643	HMPREF0349_1138	EF1394
COG2259	S	Predicted membrane protein	HMPREF0345_1677	HMPREF0346_1058	ENTFA0001_1839	HMPREF0348_0031	HMPREF0349_0443	EF2357
COG2267	I	Lysophospholipase	HMPREF0345_0756	HMPREF0346_2944	ENTFA0001_2367	HMPREF0348_1001	HMPREF0349_1648	EF0101
COG2320	S	Uncharacterized conserved protein	HMPREF0345_1068	HMPREF0346_2194	ENTFA0001_2347	HMPREF0348_0823	HMPREF0349_1983	EF0920
COG2348	V	Uncharacterized protein involved in methicillin resistance	HMPREF0345_1432	HMPREF0346_1313	ENTFA0001_1919	HMPREF0348_2643	HMPREF0349_0170	EF2150
			HMPREF0345_1785	HMPREF0346_2523	ENTFA0001_0650	HMPREF0348_3189	HMPREF0349_0546	EF2658
COG2362	E	D-aminopeptidase	HMPREF0345_1373	HMPREF0346_1372	ENTFA0001_0818	HMPREF0348_2474	HMPREF0349_0111	EF2723
COG2364	S	Predicted membrane protein	HMPREF0345_1932	HMPREF0346_2673	ENTFA0001_2594	HMPREF0348_2266	HMPREF0349_0692	EF1939
COG2365	T	Protein tyrosine/serine phosphatase	HMPREF0345_1006	HMPREF0346_2131	ENTFA0001_2283	HMPREF0348_3086	HMPREF0349_1920	EF0856
COG2367	V	Beta-lactamase class A	HMPREF0345_2289	HMPREF0346_0469	ENTFA0001_1536	HMPREF0348_1677	HMPREF0349_1103	EF1502
COG2378	K	Predicted transcriptional regulator	HMPREF0345_2879	HMPREF0346_2880	ENTFA0001_1745	HMPREF0348_1057	HMPREF0349_2314	EF0036
COG2461	E	Uncharacterized conserved protein	HMPREF0345_2496	HMPREF0346_0178	ENTFA0001_1669	HMPREF0348_1471	HMPREF0349_1312	EF1227
COG2811	C	Archaeal/vacuolar-type H+ATPase subunit H	HMPREF0345_2301	HMPREF0346_0459	ENTFA0001_1524	HMPREF0348_1667	HMPREF0349_1113	EF1492
COG2814	G	Arabinose efflux permease	HMPREF0345_1324	HMPREF0346_1418	ENTFA0001_0156	HMPREF0348_2428	HMPREF0349_0063	EF2773
COG2832	S	Uncharacterized protein conserved in bacteria	HMPREF0345_0408	HMPREF0346_1532	ENTFA0001_0485	HMPREF0348_1195	HMPREF0349_2814	EF2922
COG2896	H	Molybdenum cofactor biosynthesis enzyme	HMPREF0345_2327	HMPREF0346_0355	ENTFA0001_0987	HMPREF0348_1642	HMPREF0349_1139	EF1393
COG2962	R	Predicted permeases	HMPREF0345_2259	HMPREF0346_0494	ENTFA0001_2258	HMPREF0348_1703	HMPREF0349_1072	EF1526
COG2964	S	Uncharacterized protein conserved in bacteria	HMPREF0345_1503	HMPREF0346_1242	ENTFA0001_1986	HMPREF0348_1006	HMPREF0349_0265	EF0096
			HMPREF0345_2830	HMPREF0346_2939	ENTFA0001_2362	HMPREF0348_2715	HMPREF0349_2258	EF2583
COG3152	S	Predicted membrane protein	HMPREF0345_2630	HMPREF0346_0036	ENTFA0001_0045	HMPREF0348_1324	HMPREF0349_0042	EF1089
			HMPREF0345_1304	HMPREF0346_1437	ENTFA0001_1886	HMPREF0348_2407	HMPREF0349_1449	EF2793
COG3173	R	Predicted aminoglycoside phosphotransferase	HMPREF0345_1186	HMPREF0346_2305	ENTFA0001_0830	HMPREF0348_0941	HMPREF0349_2100	EF1034
COG3192	E	Ethanolamine utilization protein	HMPREF0345_2170	HMPREF0346_0588	ENTFA0001_0411	HMPREF0348_1790	HMPREF0349_0985	EF1618
COG3223	S	Predicted membrane protein	HMPREF0345_1125	HMPREF0346_2245	ENTFA0001_0787	HMPREF0348_0878	HMPREF0349_2037	EF0971
COG3257	R	Uncharacterized protein, possibly involved in glyoxylate utilization	HMPREF0345_0358	HMPREF0346_1584	ENTFA0001_0340	HMPREF0348_0371	HMPREF0349_1494	EF2996
COG3275	T	Putative regulator of cell autolysis	HMPREF0345_0163	HMPREF0346_1776	ENTFA0001_0320	HMPREF0348_0180	HMPREF0349_2599	EF3197
COG3383	R	Uncharacterized anaerobic dehydrogenase	HMPREF0345_2331	HMPREF0346_0352	ENTFA0001_0983	HMPREF0348_1639	HMPREF0349_1142	EF1390
COG3422	S	Uncharacterized conserved protein	HMPREF0345_1838	HMPREF0346_2573	ENTFA0001_2041	HMPREF0348_0963	HMPREF0349_0596	EF2036
COG3426	C	Butyrate kinase	HMPREF0345_2129	HMPREF0346_0629	ENTFA0001_0370	HMPREF0348_1831	HMPREF0349_0944	EF1662
COG3458	Q	Acetyl esterase (deacetylase)	HMPREF0345_2487	HMPREF0346_0187	ENTFA0001_1677	HMPREF0348_1480	HMPREF0349_1303	EF1236
COG3459	G	Cellobiose phosphorylase	HMPREF0345_2484	HMPREF0346_0191	ENTFA0001_1680	HMPREF0348_1483	HMPREF0349_1300	EF1239
COG3478	R	Predicted nucleic-acid-binding protein containing a Zn-ribbon domain	HMPREF0345_0132	HMPREF0346_2342	ENTFA0001_0284	HMPREF0348_0153	HMPREF0349_2564	EF3239
COG3525	G	N-acetyl-beta-hexosaminidase	HMPREF0345_2809	HMPREF0346_2957	ENTFA0001_2378	HMPREF0348_2935	HMPREF0349_2242	EF0114
COG3535	S	Uncharacterized conserved protein	HMPREF0345_0105	HMPREF0346_2377	ENTFA0001_0866	HMPREF0348_0124	HMPREF0349_2534	EF3276
COG3542	S	Uncharacterized conserved protein	HMPREF0345_0265	HMPREF0346_1677	ENTFA0001_0702	HMPREF0348_0285	HMPREF0349_2698	EF3093
COG3580	E	Uncharacterized protein conserved in bacteria	HMPREF0345_2399	HMPREF0346_0283	ENTFA0001_1237	HMPREF0348_1572	HMPREF0349_1202	EF1327
COG3581	E	Uncharacterized protein conserved in bacteria	HMPREF0345_2399	HMPREF0346_0284	ENTFA0001_1237	HMPREF0348_1572	HMPREF0349_1202	EF1327
COG3584	S	Uncharacterized protein conserved in bacteria	HMPREF0345_1092	HMPREF0346_2218	ENTFA0001_0755	HMPREF0348_0847	HMPREF0349_2008	EF0944
COG3592	S	Uncharacterized conserved protein	HMPREF0345_1466	HMPREF0346_1280	ENTFA0001_1951	HMPREF0348_2676	HMPREF0349_0227	EF2622
COG3594	G	Fucose 4-O-acetylase and related acetyltransferases	HMPREF0345_0831	HMPREF0346_1950	ENTFA0001_1282	HMPREF0348_0618	HMPREF0349_1719	EF0673
COG3597	S	Uncharacterized protein/domain associated with GTPases	HMPREF0345_1449	HMPREF0346_1298	ENTFA0001_1934	HMPREF0348_2658	HMPREF0349_0210	EF2643
COG3646	S	Uncharacterized phage-encoded protein	HMPREF0345_1837	HMPREF0346_2572	ENTFA0001_2040	HMPREF0348_0961	HMPREF0349_0595	EF2037
COG3707	T	Response regulator with putative antiterminator output domain	HMPREF0345_2157	HMPREF0346_0602	ENTFA0001_0398	HMPREF0348_1803	HMPREF0349_0972	EF1633
COG3848	R	Phosphohistidine swiveling domain	HMPREF0345_1198	HMPREF0346_2318	ENTFA0001_0842	HMPREF0348_0953	HMPREF0349_2113	EF1046
COG3920	T	Signal transduction histidine kinase	HMPREF0345_2158	HMPREF0346_0601	ENTFA0001_0399	HMPREF0348_1802	HMPREF0349_0973	EF1632
COG4149	P	ABC-type molybdate transport system, permease component	HMPREF0345_2322	HMPREF0346_0360	ENTFA0001_0992	HMPREF0348_1647	HMPREF0349_1134	EF1398
COG4194	R	Predicted membrane protein	HMPREF0345_0494	HMPREF0346_0890	ENTFA0001_1033	HMPREF0348_2335	HMPREF0349_2974	EF0300
COG4302	E	Ethanolamine ammonia-lyase, small subunit	HMPREF0345_2161	HMPREF0346_0597	ENTFA0001_0402	HMPREF0348_1799	HMPREF0349_0976	EF1627
COG4303	E	Ethanolamine ammonia-lyase, large subunit	HMPREF0345_2160	HMPREF0346_0598	ENTFA0001_0401	HMPREF0348_1800	HMPREF0349_0975	EF1629
COG4420	S	Predicted membrane protein	HMPREF0345_0904	HMPREF0346_2025	ENTFA0001_1564	HMPREF0348_0694	HMPREF0349_1801	EF0747
COG4430	S	Uncharacterized protein conserved in bacteria	HMPREF0345_2055	HMPREF0346_0710	ENTFA0001_2713	HMPREF0348_1909	HMPREF0349_0869	EF1738
COG4493	S	Uncharacterized protein conserved in bacteria	HMPREF0345_0279	HMPREF0346_1664	ENTFA0001_0716	HMPREF0348_0298	HMPREF0349_2711	EF3078
COG4576	QC	Carbon dioxide concentrating mechanism/carboxysome shell protein	HMPREF0345_2169	HMPREF0346_0589	ENTFA0001_0410	HMPREF0348_1791	HMPREF0349_0984	EF1619
COG4577	QC	Carbon dioxide concentrating mechanism/carboxysome shell protein	HMPREF0345_2163	HMPREF0346_0593	ENTFA0001_0404	HMPREF0348_1795	HMPREF0349_0978	EF1623
			HMPREF0345_2165	HMPREF0346_0595	ENTFA0001_0406	HMPREF0348_1797	HMPREF0349_0980	EF1625
COG4640	S	Predicted membrane protein	HMPREF0345_2246	HMPREF0346_0507	ENTFA0001_1702	HMPREF0348_1716	HMPREF0349_1059	EF1542
COG4721	S	Predicted membrane protein	HMPREF0345_1327	HMPREF0346_1415	ENTFA0001_0152	HMPREF0348_2431	HMPREF0349_0066	EF2770
COG4732	S	Predicted membrane protein	HMPREF0345_1319	HMPREF0346_1423	ENTFA0001_0161	HMPREF0348_2423	HMPREF0349_0058	EF2778
COG4766	E	Ethanolamine utilization protein	HMPREF0345_2171	HMPREF0346_0587	ENTFA0001_0412	HMPREF0348_1789	HMPREF0349_0986	EF1617
COG4808	S	Uncharacterized protein conserved in bacteria	HMPREF0345_0792	HMPREF0346_1916	ENTFA0001_2527	HMPREF0348_0583	HMPREF0349_1683	EF0638
COG4810	E	Ethanolamine utilization protein	HMPREF0345_2156	HMPREF0346_0603	ENTFA0001_0397	HMPREF0348_1804	HMPREF0349_0971	EF1634
COG4815	S	Uncharacterized protein conserved in bacteria	HMPREF0345_2807	HMPREF0346_2959	ENTFA0001_2380	HMPREF0348_2938	HMPREF0349_2240	EF0116
COG4816	E	Ethanolamine utilization protein	HMPREF0345_2162	HMPREF0346_0596	ENTFA0001_0403	HMPREF0348_1798	HMPREF0349_0977	EF1626
COG4817	S	Uncharacterized protein conserved in bacteria	HMPREF0345_2428	HMPREF0346_0252	ENTFA0001_1203	HMPREF0348_1543	HMPREF0349_1243	EF1298
COG4869	Q	Propanediol utilization protein	HMPREF0345_2167	HMPREF0346_0591	ENTFA0001_0408	HMPREF0348_1793	HMPREF0349_0982	EF1621
COG4886	S	Leucine-rich repeat (LRR) protein	HMPREF0345_1405	HMPREF0346_2420	ENTFA0001_2775	HMPREF0348_0086	HMPREF0349_0145	EF2250
COG4905	S	Predicted membrane protein	HMPREF0345_1091	HMPREF0346_2217	ENTFA0001_0754	HMPREF0348_0846	HMPREF0349_2007	EF0943
COG4917	E	Ethanolamine utilization protein	HMPREF0345_2152	HMPREF0346_0606	ENTFA0001_0394	HMPREF0348_1807	HMPREF0349_0968	EF1638
COG4936	TK	Predicted sensor domain	HMPREF0345_2365	HMPREF0346_0316	ENTFA0001_0944	HMPREF0348_1603	HMPREF0349_1180	EF1357
COG4986	P	ABC-type anion transport system, duplicated permease component	HMPREF0345_2664	HMPREF0346_0003	ENTFA0001_2552	HMPREF0348_1294	HMPREF0349_1480	EF1054
COG4987	CO	ABC-type transport system involved in cytochrome bd biosynthesis, fused ATPase and permease components	HMPREF0345_1814	HMPREF0346_2552	ENTFA0001_0678	HMPREF0348_3160	HMPREF0349_0574	EF2058
COG4988	CO	ABC-type transport system involved in cytochrome bd biosynthesis, ATPase and permease components	HMPREF0345_1813	HMPREF0346_2551	ENTFA0001_0677	HMPREF0348_3161	HMPREF0349_0573	EF2059
COG5016	C	Pyruvate/oxaloacetate carboxyltransferase	HMPREF0345_2929	HMPREF0346_2830	ENTFA0001_2170	HMPREF0348_1109	HMPREF0349_2366	EF3317
COG5421	L	Transposase	HMPREF0345_1521	HMPREF0346_1224	ENTFA0001_2005	HMPREF0348_0107	HMPREF0349_0284	EF2564
COG5496	R	Predicted thioesterase	HMPREF0345_2230	HMPREF0346_0525	ENTFA0001_1454	HMPREF0348_1732	HMPREF0349_1043	EF1559
a The one-letter codes represent the following COG functional categories: J: translation, ribosomal structure and biogenesis; K: transcription; L: replication, recombination and repair; D: cell cycle control, cell division, chromosome partitioning; V: defense mechanisms; T: signal transduction mechanisms; M: cell wall/membrane/envelope biogenesis; N: cell motility; U: intracellular trafficking, s…
