# Supplementary material for: Pyrosequencing-based comparative genome analysis of the nosocomial pathogen Enterococcus faecium and identification of a large transferable pathogenicity island
Source: BMC Genomics. 2010 Apr 14;11:239. doi: 10.1186/1471-2164-11-239 (PMC2858755; doi:10.1186/1471-2164-11-239)
Supplement: Additional file 7 — Supplementary table - the number of shared CDS between the different E. faecium isolates. Table in Excel format with the number of CDS shared between E. faecium isolates. Of all possible pairwise comparisons of the seven strains described in this study the total number of shared CDS and the percentage shared CDS relative to the smallest of the two compared genomes is indicated. [file 1471-2164-11-239-S7.XLS]

## Sheet: Blad1
Additional file 7. The total number of CDS shared between the seven sequenced E. faecium isolates
	E980	E1039	E1071	E1162	E1636	E1679	U0317
E980	2869	78.2	75.1	74.7	71	69.5	72
E1039	2023	2587	84.8	82.1	83.6	83	82.8
E1071	2039	2194	2714	84.5	83	83.5	84.5
E1162	2012	2124	2276	2694	83.3	85.8	88.3
E1636	2036	2163	2252	2245	2940	78.3	78.2
E1679	1995	2147	2266	2312	2302	3043	80
U0317	2065	2142	2293	2380	2299	2371	2965
The number of CDS shared, with a cut-off value of bidirectional BLAST hits with ≥ 90% amino acid identity, between two genomes (lower left triangle) and the percentage of CDS shared between genomes calculated as the number of CDS shared relative to the total number of predicted CDS in the smallest of the two compared genomes (upper right triangle). The total number of CDS predicted in the genomes…
