# Supplementary material for: Pyrosequencing-based comparative genome analysis of the nosocomial pathogen Enterococcus faecium and identification of a large transferable pathogenicity island
Source: BMC Genomics. 2010 Apr 14;11:239. doi: 10.1186/1471-2164-11-239 (PMC2858755; doi:10.1186/1471-2164-11-239)
Supplement: Additional file 8 — Supplementary table - Proteins unique to infectious E. faecium isolates. Table in Excel format of the proteins that are conserved in the four infectious isolates (E1162, E1636, E1679, and U0317) and which are absent in the non-infectious isolates (E980, E1039, and E1071). [file 1471-2164-11-239-S8.XLS]

## Sheet: Blad1
Additional file 8: Proteins that are conserved in the four infectious isolates (E1162, E1636, E1679, and U0317) and which are absent in the non-infectious isolates (E980, E1039, and E1071).
Annotation	E1162	E1636	E1679	U0317	Predicted locationb
ISEnfa3 transposase, OrfB	EfmE1162_0007	EfmE1636_0011	EfmE1679_2148	EfmU0317_1703	U
conserved hypothetical protein	EfmE1162_0085	EfmE1636_2128	EfmE1679_1713	EfmU0317_1619	U
IS66-family Orf2 like	EfmE1162_0086	EfmE1636_2129	EfmE1679_1712	EfmU0317_1620	C
IS66-family transposase	EfmE1162_0087	EfmE1636_2130	EfmE1679_1711	EfmU0317_1621	C
hypothetical protein	EfmE1162_0298	EfmE1636_2801	EfmE1679_2939	EfmU0317_1877	C
PrgW	EfmE1162_0300	EfmE1636_2148	EfmE1679_0059	EfmU0317_0723	U
conserved hypothetical protein	EfmE1162_0301	EfmE1636_2147	EfmE1679_0058	EfmU0317_0722	U
ATPase, ParA family protein	EfmE1162_0302	EfmE1636_2146	EfmE1679_0057	EfmU0317_0721	U
ISEfa4 transposase	EfmE1162_0307	EfmE1636_2013 EfmE1636_2788 EfmE1636_2795	EfmE1679_2912 EfmE1679_2232 EfmE1679_2913	EfmU0317_2484 EfmU0317_2155 EfmU0317_2176	C
ISEfa4 transposase	EfmE1162_0308	EfmE1636_2787	EfmE1679_2233	EfmU0317_2175	U
ABC transporter, permease protein	EfmE1162_0788	EfmE1636_0531 EfmE1636_0532	EfmE1679_0836	EfmU0317_0933	M
hypothetical protein	EfmE1162_0789	EfmE1636_0533 EfmE1636_0534	EfmE1679_0835	EfmU0317_0934	M
transcription regulator	EfmE1162_0899	EfmE1636_1228	EfmE1679_2648	EfmU0317_0244	U
conserved hypothetical protein	EfmE1162_0900	EfmE1636_1227	EfmE1679_2647	EfmU0317_0245	U
putative holin	EfmE1162_1041	EfmE1636_0841	EfmE1679_2635	EfmU0317_2442	U
IS110-family transposase	EfmE1162_1389	EfmE1636_0074	EfmE1679_9000 EfmE1679_0092 EfmE1679_1808	EfmU0317_1794	C
ISEnfa3 transposase	EfmE1162_1418	EfmE1636_0010	EfmE1679_2147	EfmU0317_1702	U
IS16 transposase, Mutator family	EfmE1162_1527	EfmE1636_0876	EfmE1679_2489 EfmE1679_9001 EfmE1679_9003	EfmU0317_2719	C
hypothetical protein	EfmE1162_2145	EfmE1636_1230	EfmE1679_2650	EfmU0317_0242	C
Excisionase/Xis, DNA-binding	EfmE1162_2146	EfmE1636_1231	EfmE1679_2651	EfmU0317_0241	C
hypothetical protein	EfmE1162_2147	EfmE1636_1232	EfmE1679_2652	EfmU0317_0240	C
site-specific recombinase, phage integrase family	EfmE1162_2148	EfmE1636_1233	EfmE1679_2653	EfmU0317_0239	U
helix-turn-helix motif	EfmE1162_2152	EfmE1636_2500	EfmE1679_0084	EfmU0317_0235	C
hypothetical protein	EfmE1162_2154	EfmE1636_2502	EfmE1679_0086	EfmU0317_0233	C
hypothetical protein	EfmE1162_2156	EfmE1636_2504	EfmE1679_2961	EfmU0317_0230	U
hypothetical protein	EfmE1162_2157	EfmE1636_2508 EfmE1636_2800	EfmE1679_1330	EfmU0317_0229	M
a Proteins from this table have bidirectional BLAST hits of ≥90% amino acid identity in the four infectious strains (E1162, E1636, E1679, and U0317), while having no BLAST hit with >75% amino acid identity in any one of the non-infectious isolates (E980, E1039, and E1071).
b Cellular localization of the proteins was predicted using PSORTb v2.0 [1]. Abbreviations for the predicted locations are: C: cytoplasm, M: cytoplasmic membrane, E: extracellular, U: unknown
Reference
1. Gardy JL, Laird MR, Chen F, Rey S, Walsh CJ, Ester M, Brinkman FS: PSORTb v.2.0: expanded prediction of bacterial protein subcellular localization and insights gained from comparative proteome analysis. Bioinformatics 2005, 21:617-623.
